# Supplementary material for: Achieving remarkable mechanochromism and white-light emission with thermally activated delayed fluorescence through the molecular heredity principle
Source: Chem Sci. 2016 Jan 11;7(3):2201–6. doi: 10.1039/c5sc04155d (PMC5975939; doi:10.1039/c5sc04155d)
Supplement: Supplementary file 2 [file SC-007-C5SC04155D-s002.cif]

# Electronic Supplementary Material (ESI) for Chemical Science.
# This journal is © The Royal Society of Chemistry 2015

####################################################################### 
# 
# This file contains crystal structure data downloaded from the 
# Cambridge Structural Database (CSD) hosted by the Cambridge 
# Crystallographic Data Centre (CCDC).
# 
# Full information about CCDC data access policies and citation 
# guidelines are available at http://www.ccdc.cam.ac.uk/access/V1 
# 
# Audit and citation data items may have been added by the CCDC. 
# Please retain this information to preserve the provenance of 
# this file and to allow appropriate attribution of the data. 
# 
#######################################################################

data_SC2
_database_code_depnum_ccdc_archive 'CCDC 1421264'
_audit_update_record             
;
2015-08-31 deposited with the CCDC.
2015-12-21 downloaded from the CCDC.
;
_audit_creation_date             2015-06-26
_audit_creation_method           
;
Olex2 1.2
(compiled 2015.01.26 svn.r3150 for OlexSys, GUI svn.r4998)
;
_chemical_name_common            ?
_chemical_name_systematic        ?
_chemical_formula_moiety         'C24 H16 N O S0.5, C0.5 H Cl'
_chemical_formula_sum            'C24.50 H17 Cl N O S0.50'
_chemical_formula_weight         392.87
_chemical_melting_point          ?
_chemical_oxdiff_formula         'C48 H32 N2 O2 S'
_chemical_oxdiff_usercomment     'SC2-1 block colorless 0.41 0.23 0.16 150K'
loop_
_atom_type_symbol
_atom_type_description
_atom_type_scat_dispersion_real
_atom_type_scat_dispersion_imag
_atom_type_scat_source
C C 0.0181 0.0091 'International Tables Vol C Tables 4.2.6.8 and 6.1.1.4'
H H 0.0000 0.0000 'International Tables Vol C Tables 4.2.6.8 and 6.1.1.4'
N N 0.0311 0.0180 'International Tables Vol C Tables 4.2.6.8 and 6.1.1.4'
O O 0.0492 0.0322 'International Tables Vol C Tables 4.2.6.8 and 6.1.1.4'
S S 0.3331 0.5567 'International Tables Vol C Tables 4.2.6.8 and 6.1.1.4'
Cl Cl 0.3639 0.7018 'International Tables Vol C Tables 4.2.6.8 and 6.1.1.4'

_shelx_space_group_comment       
;
The symmetry employed for this shelxl refinement is uniquely defined
by the following loop, which should always be used as a source of
symmetry information in preference to the above space-group names.
They are only intended as comments.
;
_space_group_crystal_system      orthorhombic
_space_group_IT_number           60
_space_group_name_H-M_alt        'P b c n'
_space_group_name_Hall           '-P 2n 2ab'
loop_
_space_group_symop_operation_xyz
'x, y, z'
'-x+1/2, -y+1/2, z+1/2'
'-x, y, -z+1/2'
'x+1/2, -y+1/2, -z'
'-x, -y, -z'
'x-1/2, y-1/2, -z-1/2'
'x, -y, z-1/2'
'-x-1/2, y-1/2, z'

_cell_length_a                   15.9195(4)
_cell_length_b                   13.7674(3)
_cell_length_c                   17.3771(4)
_cell_angle_alpha                90
_cell_angle_beta                 90
_cell_angle_gamma                90
_cell_volume                     3808.55(16)
_cell_formula_units_Z            8
_cell_measurement_reflns_used    5544
_cell_measurement_temperature    150.00(10)
_cell_measurement_theta_max      66.8200
_cell_measurement_theta_min      4.2150
_shelx_estimated_absorpt_T_max   ?
_shelx_estimated_absorpt_T_min   ?
_exptl_absorpt_coefficient_mu    2.398
_exptl_absorpt_correction_T_max  1.00000
_exptl_absorpt_correction_T_min  0.81346
_exptl_absorpt_correction_type   multi-scan
_exptl_absorpt_process_details   
;
CrysAlisPro, Agilent Technologies,
Version 1.171.37.34 (release 22-05-2014 CrysAlis171 .NET)
(compiled May 22 2014,16:03:01)
Empirical absorption correction using spherical harmonics,
 implemented in SCALE3 ABSPACK scaling algorithm.
;
_exptl_absorpt_special_details   ?
_exptl_crystal_colour            colourless
_exptl_crystal_colour_primary    colourless
_exptl_crystal_density_diffrn    1.370
_exptl_crystal_density_meas      ?
_exptl_crystal_density_method    ?
_exptl_crystal_description       block
_exptl_crystal_F_000             1632
_exptl_crystal_size_max          0.2
_exptl_crystal_size_mid          0.2
_exptl_crystal_size_min          0.2
_exptl_transmission_factor_max   ?
_exptl_transmission_factor_min   ?
_diffrn_reflns_av_R_equivalents  0.0222
_diffrn_reflns_av_unetI/netI     0.0217
_diffrn_reflns_Laue_measured_fraction_full 0.986
_diffrn_reflns_Laue_measured_fraction_max 0.986
_diffrn_reflns_limit_h_max       16
_diffrn_reflns_limit_h_min       -18
_diffrn_reflns_limit_k_max       10
_diffrn_reflns_limit_k_min       -16
_diffrn_reflns_limit_l_max       20
_diffrn_reflns_limit_l_min       -19
_diffrn_reflns_number            9820
_diffrn_reflns_point_group_measured_fraction_full 0.986
_diffrn_reflns_point_group_measured_fraction_max 0.986
_diffrn_reflns_theta_full        67.016
_diffrn_reflns_theta_max         67.016
_diffrn_reflns_theta_min         4.246
_diffrn_ambient_environment      N~2~
_diffrn_ambient_temperature      150.00(10)
_diffrn_detector                 'CCD plate'
_diffrn_detector_area_resol_mean 10.5058
_diffrn_detector_type            Atlas
_diffrn_measured_fraction_theta_full 0.986
_diffrn_measured_fraction_theta_max 0.986
_diffrn_measurement_details      
;
#__ type_ start__ end____ width___ exp.time_
  1 omega   16.00  110.00   1.0000    2.6650
omega____ theta____ kappa____ phi______ frames
    -       40.7938   38.0000   30.0000 94

#__ type_ start__ end____ width___ exp.time_
  2 omega   70.00   96.00   1.0000    2.6650
omega____ theta____ kappa____ phi______ frames
    -       40.7938   77.0000  -90.0000 26

#__ type_ start__ end____ width___ exp.time_
  3 omega   13.00   43.00   1.0000    2.6650
omega____ theta____ kappa____ phi______ frames
    -       40.7938   77.0000  -90.0000 30

#__ type_ start__ end____ width___ exp.time_
  4 omega   22.00   59.00   1.0000   10.6650
omega____ theta____ kappa____ phi______ frames
    -       93.5000  -30.0000   90.0000 37

#__ type_ start__ end____ width___ exp.time_
  5 omega   20.00  108.00   1.0000   10.6650
omega____ theta____ kappa____ phi______ frames
    -       93.5000  -15.0000  120.0000 88

#__ type_ start__ end____ width___ exp.time_
  6 omega   33.00   59.00   1.0000   10.6650
omega____ theta____ kappa____ phi______ frames
    -       93.5000 -126.0000  120.0000 26

#__ type_ start__ end____ width___ exp.time_
  7 omega   10.00   63.00   1.0000   10.6650
omega____ theta____ kappa____ phi______ frames
    -       93.5000  -95.0000   60.0000 53

#__ type_ start__ end____ width___ exp.time_
  8 omega   24.00   49.00   1.0000   10.6650
omega____ theta____ kappa____ phi______ frames
    -       93.5000  -45.0000  -30.0000 25

#__ type_ start__ end____ width___ exp.time_
  9 omega   11.00   83.00   1.0000   10.6650
omega____ theta____ kappa____ phi______ frames
    -       93.5000  -95.0000   30.0000 72
;
_diffrn_measurement_device       'four-circle diffractometer'
_diffrn_measurement_device_type  'Xcalibur, Atlas, Gemini ultra'
_diffrn_measurement_method       '\w scans'
_diffrn_orient_matrix_UB_11      0.0371429000
_diffrn_orient_matrix_UB_12      -0.0357436000
_diffrn_orient_matrix_UB_13      -0.0766884000
_diffrn_orient_matrix_UB_21      0.0824441000
_diffrn_orient_matrix_UB_22      -0.0267148000
_diffrn_orient_matrix_UB_23      0.0412870000
_diffrn_orient_matrix_UB_31      -0.0344914000
_diffrn_orient_matrix_UB_32      -0.1027060000
_diffrn_orient_matrix_UB_33      0.0161623000
_diffrn_radiation_monochromator  mirror
_diffrn_radiation_probe          x-ray
_diffrn_radiation_type           CuK\a
_diffrn_radiation_wavelength     1.54184
_diffrn_source                   'sealed X-ray tube'
_diffrn_source_type              'Enhance Ultra (Cu) X-ray Source'
_reflns_Friedel_coverage         0.000
_reflns_Friedel_fraction_full    .
_reflns_Friedel_fraction_max     .
_reflns_number_gt                2951
_reflns_number_total             3358
_reflns_odcompleteness_completeness 99.97
_reflns_odcompleteness_iscentric 1
_reflns_odcompleteness_theta     64.99
_reflns_special_details          
;
 Reflections were merged by SHELXL according to the crystal
 class for the calculation of statistics and refinement.
 
 _reflns_Friedel_fraction is defined as the number of unique
 Friedel pairs measured divided by the number that would be
 possible theoretically, ignoring centric projections and
 systematic absences.
;
_reflns_threshold_expression     'I > 2\s(I)'
_computing_cell_refinement       
;
CrysAlisPro, Agilent Technologies,
Version 1.171.37.34 (release 22-05-2014 CrysAlis171 .NET)
(compiled May 22 2014,16:03:01)
;
_computing_data_collection       
;
CrysAlisPro, Agilent Technologies,
Version 1.171.37.34 (release 22-05-2014 CrysAlis171 .NET)
(compiled May 22 2014,16:03:01)
;
_computing_data_reduction        
;
CrysAlisPro, Agilent Technologies,
Version 1.171.37.34 (release 22-05-2014 CrysAlis171 .NET)
(compiled May 22 2014,16:03:01)
;
_computing_molecular_graphics    'Olex2 (Dolomanov et al., 2009)'
_computing_publication_material  'Olex2 (Dolomanov et al., 2009)'
_computing_structure_refinement  'ShelXL (Sheldrick, 2008)'
_computing_structure_solution    'ShelXT (Sheldrick, 2015)'
_refine_diff_density_max         0.676
_refine_diff_density_min         -1.172
_refine_diff_density_rms         0.062
_refine_ls_extinction_coef       .
_refine_ls_extinction_method     none
_refine_ls_goodness_of_fit_ref   1.056
_refine_ls_hydrogen_treatment    mixed
_refine_ls_matrix_type           full
_refine_ls_number_parameters     266
_refine_ls_number_reflns         3358
_refine_ls_number_restraints     0
_refine_ls_R_factor_all          0.0606
_refine_ls_R_factor_gt           0.0541
_refine_ls_restrained_S_all      1.056
_refine_ls_shift/su_max          0.000
_refine_ls_shift/su_mean         0.000
_refine_ls_structure_factor_coef Fsqd
_refine_ls_weighting_details     
'w=1/[\s^2^(Fo^2^)+(0.0780P)^2^+4.7970P] where P=(Fo^2^+2Fc^2^)/3'
_refine_ls_weighting_scheme      calc
_refine_ls_wR_factor_gt          0.1459
_refine_ls_wR_factor_ref         0.1522
_refine_special_details          ?
_olex2_refinement_description    
;
1. Fixed Uiso
 At 1.2 times of:
  All C(H) groups
2. Others
 Fixed Sof: C25(0.5) H25A(0.5) H25B(0.5)
3.a Aromatic/amide H refined with riding coordinates:
 C8(H8), C9(H9), C5(H5), C6(H6), C11(H11), C12(H12), C3(H3), C23(H23), C2(H2),
 C20(H20), C22(H22), C14(H14), C21(H21), C16(H16), C15(H15), C17(H17)
;
_atom_sites_solution_hydrogens   mixed
_atom_sites_solution_primary     direct
_atom_sites_solution_secondary   ?
loop_
_atom_site_label
_atom_site_type_symbol
_atom_site_fract_x
_atom_site_fract_y
_atom_site_fract_z
_atom_site_U_iso_or_equiv
_atom_site_adp_type
_atom_site_occupancy
_atom_site_site_symmetry_order
_atom_site_calc_flag
_atom_site_refinement_flags_posn
_atom_site_refinement_flags_adp
_atom_site_refinement_flags_occupancy
_atom_site_disorder_assembly
_atom_site_disorder_group
S1 S 0.0000 0.22319(6) 0.2500 0.0279(2) Uani 1 2 d S T P . .
Cl1 Cl 0.41138(8) 0.58909(11) 0.72765(9) 0.1038(5) Uani 1 1 d . . . . .
O1 O -0.05493(13) 0.17042(13) 0.30078(11) 0.0382(5) Uani 1 1 d . . . . .
N1 N 0.37588(12) 0.69560(14) 0.54781(11) 0.0239(4) Uani 1 1 d . . . . .
C7 C 0.32155(15) 0.62984(16) 0.50995(13) 0.0222(5) Uani 1 1 d . . . . .
C13 C 0.46349(15) 0.69645(17) 0.54076(14) 0.0242(5) Uani 1 1 d . . . . .
C4 C 0.16370(15) 0.42685(16) 0.39136(13) 0.0227(5) Uani 1 1 d . . . . .
C8 C 0.25972(15) 0.57933(16) 0.54996(13) 0.0232(5) Uani 1 1 d . . . . .
H8 H 0.2534 0.5886 0.6026 0.028 Uiso 1 1 calc R . . . .
C10 C 0.21717(14) 0.49774(16) 0.43309(13) 0.0229(5) Uani 1 1 d . . . . .
C9 C 0.20726(15) 0.51475(16) 0.51109(13) 0.0232(5) Uani 1 1 d . . . . .
H9 H 0.1650 0.4827 0.5379 0.028 Uiso 1 1 calc R . . . .
C24 C 0.35224(15) 0.76971(16) 0.59850(13) 0.0233(5) Uani 1 1 d . . . . .
C5 C 0.19676(15) 0.37389(17) 0.33026(14) 0.0256(5) Uani 1 1 d . . . . .
H5 H 0.2534 0.3800 0.3182 0.031 Uiso 1 1 calc R . . . .
C6 C 0.14674(16) 0.31215(17) 0.28701(14) 0.0265(5) Uani 1 1 d . . . . .
H6 H 0.1693 0.2783 0.2456 0.032 Uiso 1 1 calc R . . . .
C11 C 0.27977(16) 0.54920(17) 0.39350(13) 0.0260(5) Uani 1 1 d . . . . .
H11 H 0.2871 0.5388 0.3410 0.031 Uiso 1 1 calc R . . . .
C18 C 0.49585(15) 0.77228(17) 0.58666(14) 0.0259(5) Uani 1 1 d . . . . .
C12 C 0.33064(16) 0.61489(17) 0.43102(14) 0.0262(5) Uani 1 1 d . . . . .
H12 H 0.3711 0.6493 0.4037 0.031 Uiso 1 1 calc R . . . .
C3 C 0.07931(16) 0.41255(18) 0.41086(14) 0.0285(5) Uani 1 1 d . . . . .
H3 H 0.0567 0.4458 0.4526 0.034 Uiso 1 1 calc R . . . .
C19 C 0.42502(16) 0.81924(17) 0.62287(13) 0.0251(5) Uani 1 1 d . . . . .
C23 C 0.27251(16) 0.79729(17) 0.62303(14) 0.0257(5) Uani 1 1 d . . . . .
H23 H 0.2247 0.7649 0.6061 0.031 Uiso 1 1 calc R . . . .
C2 C 0.02898(16) 0.34993(19) 0.36920(15) 0.0295(5) Uani 1 1 d . . . . .
H2 H -0.0268 0.3403 0.3832 0.035 Uiso 1 1 calc R . . . .
C20 C 0.41754(18) 0.89777(19) 0.67291(14) 0.0316(6) Uani 1 1 d . . . . .
H20 H 0.4649 0.9317 0.6889 0.038 Uiso 1 1 calc R . . . .
C22 C 0.26710(18) 0.87485(19) 0.67352(14) 0.0314(6) Uani 1 1 d . . . . .
H22 H 0.2146 0.8944 0.6913 0.038 Uiso 1 1 calc R . . . .
C14 C 0.51547(16) 0.63417(18) 0.49968(15) 0.0301(6) Uani 1 1 d . . . . .
H14 H 0.4935 0.5845 0.4695 0.036 Uiso 1 1 calc R . . . .
C1 C 0.06263(15) 0.30147(16) 0.30621(13) 0.0242(5) Uani 1 1 d . . . . .
C21 C 0.33873(19) 0.92454(19) 0.69846(15) 0.0348(6) Uani 1 1 d . . . . .
H21 H 0.3332 0.9762 0.7326 0.042 Uiso 1 1 calc R . . . .
C16 C 0.63406(17) 0.7237(2) 0.55051(17) 0.0376(7) Uani 1 1 d . . . . .
H16 H 0.6920 0.7320 0.5531 0.045 Uiso 1 1 calc R . . . .
C15 C 0.60126(17) 0.6491(2) 0.50542(17) 0.0363(6) Uani 1 1 d . . . . .
H15 H 0.6377 0.6085 0.4787 0.044 Uiso 1 1 calc R . . . .
C17 C 0.58280(17) 0.7854(2) 0.59123(16) 0.0337(6) Uani 1 1 d . . . . .
H17 H 0.6055 0.8348 0.6212 0.040 Uiso 1 1 calc R . . . .
C25 C 0.4788(5) 0.5609(5) 0.7878(4) 0.0558(18) Uani 0.5 1 d . . . . .
H25A H 0.461(6) 0.592(7) 0.832(5) 0.08(3) Uiso 0.5 1 d . . . . .
H25B H 0.477(6) 0.499(7) 0.789(5) 0.08(3) Uiso 0.5 1 d . . . . .

loop_
_atom_site_aniso_label
_atom_site_aniso_U_11
_atom_site_aniso_U_22
_atom_site_aniso_U_33
_atom_site_aniso_U_23
_atom_site_aniso_U_13
_atom_site_aniso_U_12
S1 0.0348(5) 0.0186(4) 0.0302(5) 0.000 -0.0141(4) 0.000
Cl1 0.0734(7) 0.1229(11) 0.1151(10) 0.0554(9) 0.0262(7) 0.0246(7)
O1 0.0464(11) 0.0258(9) 0.0423(11) 0.0123(8) -0.0177(9) -0.0104(8)
N1 0.0222(10) 0.0234(10) 0.0262(10) -0.0029(8) -0.0005(8) -0.0033(8)
C7 0.0232(12) 0.0198(10) 0.0236(11) -0.0004(9) -0.0037(9) -0.0001(9)
C13 0.0224(12) 0.0259(12) 0.0244(12) 0.0054(9) -0.0015(9) -0.0022(9)
C4 0.0251(12) 0.0216(11) 0.0212(11) 0.0033(9) -0.0065(9) 0.0004(9)
C8 0.0249(12) 0.0250(11) 0.0197(11) 0.0000(9) -0.0014(9) -0.0016(9)
C10 0.0242(11) 0.0211(10) 0.0232(11) 0.0018(9) -0.0039(9) 0.0005(9)
C9 0.0256(12) 0.0213(11) 0.0226(11) 0.0039(9) 0.0010(9) -0.0005(9)
C24 0.0270(12) 0.0223(11) 0.0207(11) 0.0012(9) -0.0013(9) -0.0023(9)
C5 0.0254(12) 0.0264(12) 0.0249(12) 0.0019(9) -0.0014(10) -0.0018(10)
C6 0.0336(13) 0.0236(11) 0.0222(11) 0.0001(9) -0.0032(10) 0.0011(10)
C11 0.0316(13) 0.0267(12) 0.0198(11) 0.0001(9) -0.0008(10) -0.0021(10)
C18 0.0266(13) 0.0266(12) 0.0246(12) 0.0063(10) -0.0050(10) -0.0044(10)
C12 0.0282(13) 0.0260(11) 0.0245(12) 0.0032(10) 0.0027(10) -0.0035(10)
C3 0.0290(13) 0.0328(13) 0.0237(12) -0.0054(10) -0.0007(10) -0.0003(10)
C19 0.0310(13) 0.0237(11) 0.0206(11) 0.0043(9) -0.0053(10) -0.0044(10)
C23 0.0284(13) 0.0255(11) 0.0232(11) 0.0020(9) -0.0012(10) -0.0028(10)
C2 0.0239(12) 0.0334(13) 0.0311(13) -0.0027(11) -0.0041(10) -0.0018(10)
C20 0.0425(15) 0.0296(13) 0.0226(12) 0.0002(10) -0.0072(11) -0.0101(11)
C22 0.0399(15) 0.0305(13) 0.0237(12) 0.0007(10) 0.0069(11) 0.0020(11)
C14 0.0295(14) 0.0279(12) 0.0330(13) 0.0036(10) 0.0020(11) -0.0009(10)
C1 0.0292(12) 0.0202(11) 0.0232(12) 0.0018(9) -0.0114(9) 0.0003(9)
C21 0.0538(17) 0.0273(12) 0.0232(12) -0.0051(10) 0.0016(12) -0.0017(12)
C16 0.0216(13) 0.0487(16) 0.0425(15) 0.0141(13) -0.0021(11) -0.0053(11)
C15 0.0289(14) 0.0380(14) 0.0418(15) 0.0095(12) 0.0067(12) 0.0058(11)
C17 0.0278(13) 0.0379(14) 0.0356(14) 0.0085(11) -0.0066(11) -0.0100(11)
C25 0.070(5) 0.044(4) 0.053(4) -0.018(3) 0.014(4) -0.014(3)

_geom_special_details            
;
 All esds (except the esd in the dihedral angle between two l.s. planes)
 are estimated using the full covariance matrix.  The cell esds are taken
 into account individually in the estimation of esds in distances, angles
 and torsion angles; correlations between esds in cell parameters are only
 used when they are defined by crystal symmetry.  An approximate (isotropic)
 treatment of cell esds is used for estimating esds involving l.s. planes.
;
loop_
_geom_bond_atom_site_label_1
_geom_bond_atom_site_label_2
_geom_bond_distance
_geom_bond_site_symmetry_2
_geom_bond_publ_flag
S1 O1 1.439(2) . ?
S1 O1 1.439(2) 3 ?
S1 C1 1.763(2) . ?
S1 C1 1.763(2) 3 ?
Cl1 C25 1.548(9) . ?
Cl1 C25 1.811(8) 3_656 ?
N1 C7 1.414(3) . ?
N1 C13 1.400(3) . ?
N1 C24 1.399(3) . ?
C7 C8 1.391(3) . ?
C7 C12 1.395(3) . ?
C13 C18 1.411(3) . ?
C13 C14 1.389(4) . ?
C4 C10 1.484(3) . ?
C4 C5 1.391(3) . ?
C4 C3 1.399(3) . ?
C8 H8 0.9300 . ?
C8 C9 1.394(3) . ?
C10 C9 1.385(3) . ?
C10 C11 1.403(3) . ?
C9 H9 0.9300 . ?
C24 C19 1.410(3) . ?
C24 C23 1.392(4) . ?
C5 H5 0.9300 . ?
C5 C6 1.386(3) . ?
C6 H6 0.9300 . ?
C6 C1 1.388(4) . ?
C11 H11 0.9300 . ?
C11 C12 1.378(3) . ?
C18 C19 1.444(4) . ?
C18 C17 1.398(4) . ?
C12 H12 0.9300 . ?
C3 H3 0.9300 . ?
C3 C2 1.382(3) . ?
C19 C20 1.393(4) . ?
C23 H23 0.9300 . ?
C23 C22 1.385(4) . ?
C2 H2 0.9300 . ?
C2 C1 1.389(4) . ?
C20 H20 0.9300 . ?
C20 C21 1.381(4) . ?
C22 H22 0.9300 . ?
C22 C21 1.399(4) . ?
C14 H14 0.9300 . ?
C14 C15 1.385(4) . ?
C21 H21 0.9300 . ?
C16 H16 0.9300 . ?
C16 C15 1.394(4) . ?
C16 C17 1.374(4) . ?
C15 H15 0.9300 . ?
C17 H17 0.9300 . ?
C25 Cl1 1.811(8) 3_656 ?
C25 C25 1.478(15) 3_656 ?
C25 H25A 0.92(10) . ?
C25 H25B 0.85(10) . ?

loop_
_geom_angle_atom_site_label_1
_geom_angle_atom_site_label_2
_geom_angle_atom_site_label_3
_geom_angle
_geom_angle_site_symmetry_1
_geom_angle_site_symmetry_3
_geom_angle_publ_flag
O1 S1 O1 119.36(17) . 3 ?
O1 S1 C1 108.21(11) 3 3 ?
O1 S1 C1 107.74(11) . 3 ?
O1 S1 C1 108.21(11) . . ?
O1 S1 C1 107.74(11) 3 . ?
C1 S1 C1 104.65(15) . 3 ?
C25 Cl1 C25 51.5(5) . 3_656 ?
C13 N1 C7 125.0(2) . . ?
C24 N1 C7 126.5(2) . . ?
C24 N1 C13 108.47(19) . . ?
C8 C7 N1 121.3(2) . . ?
C8 C7 C12 119.4(2) . . ?
C12 C7 N1 119.2(2) . . ?
N1 C13 C18 108.7(2) . . ?
C14 C13 N1 129.3(2) . . ?
C14 C13 C18 122.0(2) . . ?
C5 C4 C10 120.0(2) . . ?
C5 C4 C3 118.3(2) . . ?
C3 C4 C10 121.7(2) . . ?
C7 C8 H8 120.0 . . ?
C7 C8 C9 120.0(2) . . ?
C9 C8 H8 120.0 . . ?
C9 C10 C4 121.6(2) . . ?
C9 C10 C11 118.4(2) . . ?
C11 C10 C4 120.0(2) . . ?
C8 C9 H9 119.5 . . ?
C10 C9 C8 120.9(2) . . ?
C10 C9 H9 119.5 . . ?
N1 C24 C19 108.7(2) . . ?
C23 C24 N1 129.6(2) . . ?
C23 C24 C19 121.7(2) . . ?
C4 C5 H5 119.4 . . ?
C6 C5 C4 121.2(2) . . ?
C6 C5 H5 119.4 . . ?
C5 C6 H6 120.4 . . ?
C5 C6 C1 119.3(2) . . ?
C1 C6 H6 120.4 . . ?
C10 C11 H11 119.4 . . ?
C12 C11 C10 121.1(2) . . ?
C12 C11 H11 119.4 . . ?
C13 C18 C19 107.0(2) . . ?
C17 C18 C13 119.3(2) . . ?
C17 C18 C19 133.7(2) . . ?
C7 C12 H12 120.0 . . ?
C11 C12 C7 120.1(2) . . ?
C11 C12 H12 120.0 . . ?
C4 C3 H3 119.4 . . ?
C2 C3 C4 121.2(2) . . ?
C2 C3 H3 119.4 . . ?
C24 C19 C18 107.1(2) . . ?
C20 C19 C24 119.5(2) . . ?
C20 C19 C18 133.4(2) . . ?
C24 C23 H23 121.3 . . ?
C22 C23 C24 117.5(2) . . ?
C22 C23 H23 121.3 . . ?
C3 C2 H2 120.4 . . ?
C3 C2 C1 119.3(2) . . ?
C1 C2 H2 120.4 . . ?
C19 C20 H20 120.5 . . ?
C21 C20 C19 119.1(2) . . ?
C21 C20 H20 120.5 . . ?
C23 C22 H22 119.2 . . ?
C23 C22 C21 121.5(3) . . ?
C21 C22 H22 119.2 . . ?
C13 C14 H14 121.3 . . ?
C15 C14 C13 117.3(2) . . ?
C15 C14 H14 121.3 . . ?
C6 C1 S1 118.49(18) . . ?
C6 C1 C2 120.7(2) . . ?
C2 C1 S1 120.79(19) . . ?
C20 C21 C22 120.7(2) . . ?
C20 C21 H21 119.6 . . ?
C22 C21 H21 119.6 . . ?
C15 C16 H16 119.2 . . ?
C17 C16 H16 119.2 . . ?
C17 C16 C15 121.5(2) . . ?
C14 C15 C16 121.3(3) . . ?
C14 C15 H15 119.4 . . ?
C16 C15 H15 119.4 . . ?
C18 C17 H17 120.7 . . ?
C16 C17 C18 118.6(3) . . ?
C16 C17 H17 120.7 . . ?
Cl1 C25 Cl1 121.0(5) . 3_656 ?
Cl1 C25 H25A 109(6) 3_656 . ?
Cl1 C25 H25A 103(6) . . ?
Cl1 C25 H25B 104(7) . . ?
Cl1 C25 H25B 105(6) 3_656 . ?
C25 C25 Cl1 55.1(5) 3_656 3_656 ?
C25 C25 Cl1 73.5(6) 3_656 . ?
C25 C25 H25A 151(6) 3_656 . ?
C25 C25 H25B 92(6) 3_656 . ?
H25A C25 H25B 116(8) . . ?

loop_
_geom_torsion_atom_site_label_1
_geom_torsion_atom_site_label_2
_geom_torsion_atom_site_label_3
_geom_torsion_atom_site_label_4
_geom_torsion
_geom_torsion_site_symmetry_1
_geom_torsion_site_symmetry_2
_geom_torsion_site_symmetry_3
_geom_torsion_site_symmetry_4
_geom_torsion_publ_flag
O1 S1 C1 C6 9.5(2) 3 . . . ?
O1 S1 C1 C6 139.85(19) . . . . ?
O1 S1 C1 C2 -169.24(19) 3 . . . ?
O1 S1 C1 C2 -38.9(2) . . . . ?
N1 C7 C8 C9 -179.8(2) . . . . ?
N1 C7 C12 C11 178.3(2) . . . . ?
N1 C13 C18 C19 -0.1(3) . . . . ?
N1 C13 C18 C17 177.7(2) . . . . ?
N1 C13 C14 C15 -177.2(2) . . . . ?
N1 C24 C19 C18 -1.1(2) . . . . ?
N1 C24 C19 C20 178.9(2) . . . . ?
N1 C24 C23 C22 -179.4(2) . . . . ?
C7 N1 C13 C18 179.8(2) . . . . ?
C7 N1 C13 C14 -2.7(4) . . . . ?
C7 N1 C24 C19 -179.4(2) . . . . ?
C7 N1 C24 C23 -0.7(4) . . . . ?
C7 C8 C9 C10 1.8(3) . . . . ?
C13 N1 C7 C8 130.5(2) . . . . ?
C13 N1 C7 C12 -49.0(3) . . . . ?
C13 N1 C24 C19 1.0(3) . . . . ?
C13 N1 C24 C23 179.6(2) . . . . ?
C13 C18 C19 C24 0.7(2) . . . . ?
C13 C18 C19 C20 -179.2(3) . . . . ?
C13 C18 C17 C16 0.1(4) . . . . ?
C13 C14 C15 C16 -0.1(4) . . . . ?
C4 C10 C9 C8 178.0(2) . . . . ?
C4 C10 C11 C12 -179.5(2) . . . . ?
C4 C5 C6 C1 -1.5(3) . . . . ?
C4 C3 C2 C1 -0.9(4) . . . . ?
C8 C7 C12 C11 -1.3(4) . . . . ?
C10 C4 C5 C6 -175.6(2) . . . . ?
C10 C4 C3 C2 176.8(2) . . . . ?
C10 C11 C12 C7 1.3(4) . . . . ?
C9 C10 C11 C12 0.3(3) . . . . ?
C24 N1 C7 C8 -49.1(3) . . . . ?
C24 N1 C7 C12 131.4(2) . . . . ?
C24 N1 C13 C18 -0.6(3) . . . . ?
C24 N1 C13 C14 176.9(2) . . . . ?
C24 C19 C20 C21 0.9(4) . . . . ?
C24 C23 C22 C21 0.7(4) . . . . ?
C5 C4 C10 C9 -146.7(2) . . . . ?
C5 C4 C10 C11 33.1(3) . . . . ?
C5 C4 C3 C2 -2.1(4) . . . . ?
C5 C6 C1 S1 179.58(18) . . . . ?
C5 C6 C1 C2 -1.7(3) . . . . ?
C11 C10 C9 C8 -1.8(3) . . . . ?
C18 C13 C14 C15 0.1(4) . . . . ?
C18 C19 C20 C21 -179.2(2) . . . . ?
C12 C7 C8 C9 -0.3(3) . . . . ?
C3 C4 C10 C9 34.5(3) . . . . ?
C3 C4 C10 C11 -145.7(2) . . . . ?
C3 C4 C5 C6 3.3(3) . . . . ?
C3 C2 C1 S1 -178.43(19) . . . . ?
C3 C2 C1 C6 2.8(4) . . . . ?
C19 C24 C23 C22 -0.9(3) . . . . ?
C19 C18 C17 C16 177.1(3) . . . . ?
C19 C20 C21 C22 -1.2(4) . . . . ?
C23 C24 C19 C18 -179.8(2) . . . . ?
C23 C24 C19 C20 0.1(3) . . . . ?
C23 C22 C21 C20 0.4(4) . . . . ?
C14 C13 C18 C19 -177.8(2) . . . . ?
C14 C13 C18 C17 -0.1(4) . . . . ?
C1 S1 C1 C6 -105.5(2) 3 . . . ?
C1 S1 C1 C2 75.76(19) 3 . . . ?
C15 C16 C17 C18 -0.2(4) . . . . ?
C17 C18 C19 C24 -176.6(3) . . . . ?
C17 C18 C19 C20 3.5(5) . . . . ?
C17 C16 C15 C14 0.2(4) . . . . ?
C25 Cl1 C25 Cl1 28.9(5) 3_656 . . 3_656 ?

_shelx_res_file                  
;
    06171a.res created by SHELXL-2014/7

TITL 06171a_a.res in Pbcn
REM Old TITL 06171A in Pbcn #60
REM SHELXT solution in Pbcn
REM R1 0.166, Rweak 0.018, Alpha 0.024, Orientation as input
REM Formula found by SHELXT: C48 N2 O2 S3
CELL 1.54184 15.919481 13.767404 17.377148 90 90 90
ZERR 8 0.000429 0.000284 0.000409 0 0 0
LATT 1
SYMM 0.5-X,0.5-Y,0.5+Z
SYMM -X,+Y,0.5-Z
SYMM 0.5+X,0.5-Y,-Z
SFAC C H N O S Cl
UNIT 196 136 8 8 4 8

L.S. 10
PLAN  20
BOND $H
LIST 6
MORE -1
CONF
fmap 2
acta
REM <olex2.extras>
REM <HklSrc "%.\\06171A.hkl">
REM </olex2.extras>

WGHT    0.078000    4.797000
FVAR       0.29849
S1    5    0.000000    0.223186    0.250000    10.50000    0.03478    0.01862 =
         0.03021    0.00000   -0.01415    0.00000
CL1   6    0.411376    0.589088    0.727648    11.00000    0.07342    0.12289 =
         0.11510    0.05541    0.02621    0.02458
O1    4   -0.054927    0.170419    0.300775    11.00000    0.04642    0.02580 =
         0.04235    0.01235   -0.01773   -0.01038
N1    3    0.375877    0.695604    0.547811    11.00000    0.02219    0.02336 =
         0.02624   -0.00293   -0.00052   -0.00332
C7    1    0.321547    0.629837    0.509952    11.00000    0.02320    0.01976 =
         0.02361   -0.00038   -0.00368   -0.00015
C13   1    0.463494    0.696453    0.540758    11.00000    0.02240    0.02591 =
         0.02439    0.00539   -0.00154   -0.00222
C4    1    0.163699    0.426851    0.391356    11.00000    0.02514    0.02160 =
         0.02124    0.00325   -0.00647    0.00040
C8    1    0.259718    0.579330    0.549957    11.00000    0.02490    0.02503 =
         0.01973   -0.00004   -0.00141   -0.00159
AFIX  43
H8    2    0.253375    0.588646    0.602645    11.00000   -1.20000
AFIX   0
C10   1    0.217174    0.497738    0.433087    11.00000    0.02424    0.02112 =
         0.02320    0.00178   -0.00386    0.00046
C9    1    0.207261    0.514754    0.511092    11.00000    0.02556    0.02133 =
         0.02264    0.00391    0.00096   -0.00051
AFIX  43
H9    2    0.165023    0.482662    0.537934    11.00000   -1.20000
AFIX   0
C24   1    0.352241    0.769707    0.598495    11.00000    0.02701    0.02229 =
         0.02066    0.00120   -0.00132   -0.00232
C5    1    0.196762    0.373888    0.330260    11.00000    0.02543    0.02645 =
         0.02491    0.00187   -0.00144   -0.00179
AFIX  43
H5    2    0.253437    0.380019    0.318225    11.00000   -1.20000
AFIX   0
C6    1    0.146742    0.312145    0.287005    11.00000    0.03363    0.02362 =
         0.02221    0.00012   -0.00321    0.00111
AFIX  43
H6    2    0.169299    0.278253    0.245578    11.00000   -1.20000
AFIX   0
C11   1    0.279769    0.549203    0.393500    11.00000    0.03163    0.02667 =
         0.01981    0.00008   -0.00080   -0.00206
AFIX  43
H11   2    0.287054    0.538808    0.341042    11.00000   -1.20000
AFIX   0
C18   1    0.495854    0.772276    0.586664    11.00000    0.02664    0.02659 =
         0.02459    0.00633   -0.00500   -0.00436
C12   1    0.330636    0.614888    0.431018    11.00000    0.02822    0.02600 =
         0.02447    0.00321    0.00270   -0.00347
AFIX  43
H12   2    0.371082    0.649297    0.403666    11.00000   -1.20000
AFIX   0
C3    1    0.079306    0.412548    0.410858    11.00000    0.02902    0.03281 =
         0.02369   -0.00538   -0.00067   -0.00027
AFIX  43
H3    2    0.056697    0.445781    0.452595    11.00000   -1.20000
AFIX   0
C19   1    0.425023    0.819244    0.622869    11.00000    0.03102    0.02373 =
         0.02062    0.00425   -0.00529   -0.00439
C23   1    0.272508    0.797288    0.623025    11.00000    0.02838    0.02545 =
         0.02316    0.00196   -0.00118   -0.00281
AFIX  43
H23   2    0.224683    0.764864    0.606149    11.00000   -1.20000
AFIX   0
C2    1    0.028984    0.349928    0.369202    11.00000    0.02393    0.03335 =
         0.03114   -0.00268   -0.00409   -0.00177
AFIX  43
H2    2   -0.026793    0.340321    0.383177    11.00000   -1.20000
AFIX   0
C20   1    0.417537    0.897771    0.672908    11.00000    0.04250    0.02959 =
         0.02260    0.00020   -0.00716   -0.01007
AFIX  43
H20   2    0.464940    0.931707    0.688891    11.00000   -1.20000
AFIX   0
C22   1    0.267102    0.874855    0.673521    11.00000    0.03994    0.03049 =
         0.02374    0.00067    0.00686    0.00197
AFIX  43
H22   2    0.214629    0.894358    0.691257    11.00000   -1.20000
AFIX   0
C14   1    0.515470    0.634173    0.499681    11.00000    0.02946    0.02792 =
         0.03298    0.00363    0.00203   -0.00090
AFIX  43
H14   2    0.493530    0.584462    0.469530    11.00000   -1.20000
AFIX   0
C1    1    0.062629    0.301474    0.306211    11.00000    0.02919    0.02017 =
         0.02325    0.00185   -0.01140    0.00033
C21   1    0.338731    0.924539    0.698461    11.00000    0.05377    0.02730 =
         0.02319   -0.00509    0.00162   -0.00167
AFIX  43
H21   2    0.333230    0.976153    0.732617    11.00000   -1.20000
AFIX   0
C16   1    0.634056    0.723743    0.550508    11.00000    0.02155    0.04869 =
         0.04254    0.01413   -0.00212   -0.00525
AFIX  43
H16   2    0.691968    0.732013    0.553074    11.00000   -1.20000
AFIX   0
C15   1    0.601257    0.649070    0.505425    11.00000    0.02895    0.03799 =
         0.04183    0.00951    0.00671    0.00578
AFIX  43
H15   2    0.637702    0.608472    0.478687    11.00000   -1.20000
AFIX   0
C17   1    0.582803    0.785382    0.591226    11.00000    0.02777    0.03787 =
         0.03560    0.00852   -0.00660   -0.01002
AFIX  43
H17   2    0.605468    0.834817    0.621212    11.00000   -1.20000
AFIX   0

C25   1    0.478820    0.560883    0.787841    10.50000    0.06958    0.04420 =
         0.05347   -0.01814    0.01375   -0.01420
H25A  2    0.461064    0.592017    0.831667    10.50000    0.08377
H25B  2    0.476661    0.499122    0.788911    10.50000    0.08354
HKLF 4

REM  06171a_a.res in Pbcn
REM R1 =  0.0541 for    2951 Fo > 4sig(Fo)  and  0.0606 for all    3358 data
REM    266 parameters refined using      0 restraints

END

WGHT      0.0780      4.7969

REM Highest difference peak  0.676,  deepest hole -1.172,  1-sigma level  0.062
Q1    1   0.4233  0.5785  0.7815  11.00000  0.05    0.68
Q2    1   0.1573  0.4964  0.5045  11.00000  0.05    0.36
Q3    1   0.3734  0.5110  0.7344  11.00000  0.05    0.26
Q4    1   0.2179  0.5063  0.4788  11.00000  0.05    0.22
Q5    1   0.4804  0.5669  0.8063  11.00000  0.05    0.21
Q6    1   0.4050  0.6368  0.6614  11.00000  0.05    0.19
Q7    1   0.3248  0.6175  0.4738  11.00000  0.05    0.19
Q8    1   0.2113  0.5569  0.5197  11.00000  0.05    0.19
Q9    1   0.0988  0.3214  0.2897  11.00000  0.05    0.18
Q10   1   0.6071  0.6992  0.5217  11.00000  0.05    0.18
Q11   1   0.6218  0.6670  0.5519  11.00000  0.05    0.18
Q12   1   0.0454  0.3420  0.3313  11.00000  0.05    0.17
Q13   1   0.1845  0.3827  0.3782  11.00000  0.05    0.16
Q14   1   0.3486  0.6688  0.5255  11.00000  0.05    0.16
Q15   1   0.2495  0.5073  0.4204  11.00000  0.05    0.16
Q16   1   0.1143  0.4344  0.3892  11.00000  0.05    0.15
Q17   1   0.4177  0.4757  0.7022  11.00000  0.05    0.15
Q18   1   0.1585  0.3610  0.2903  11.00000  0.05    0.15
Q19   1   0.3919  0.5625  0.6472  11.00000  0.05    0.15
Q20   1   0.4809  0.7551  0.5482  11.00000  0.05    0.15
;
_shelx_res_checksum              50622
_shelx_hkl_file                  
;
   0   0   2  269.95    3.05
   0   0   3    0.11    0.31
   0   0   4  495.05    5.90
   0   0   5    0.34    0.49
   0   0   6  638.49    8.36
   0   0   7    0.41    0.48
   0   0   8   14.86    1.62
   0   0   9   -0.25    0.61
   0   0  10  925.73   14.03
   0   0  11   -2.77    1.18
   0   0  12    4.81    0.92
   0   0  13    0.18    0.70
   0   0  14  106.42    3.70
   0   0  15   -0.03    0.82
   0   0  16  205.33    5.28
   0   0  17   -0.83    0.95
   0   0  18   79.83    3.18
   0   0  19   -0.06    0.65
   0   0  20   79.10    2.63
   1   0   0    0.13    0.08
  -1   0   1    0.77    0.20
  -1   0   2    6.16    0.55
   1   0   2    6.98    0.64
  -1   0   3    0.02    0.29
   1   0   3    0.42    0.45
  -1   0   4  777.07    7.66
   1   0   4  778.54    8.84
  -1   0   5    0.38    0.53
   1   0   5   -0.28    0.70
   1   0   6  458.76    7.39
  -1   0   6  458.86    7.20
  -1   0   7    0.05    0.59
   1   0   7   -1.21    0.63
  -1   0   8  374.48    7.84
   1   0   8  370.90    7.77
  -1   0   9    1.49    0.75
   1   0   9    1.53    0.73
  -1   0  10  536.77    6.71
  -1   0  10  564.68   11.12
   1   0  10  553.97   11.00
   1   0  11    0.29    1.01
  -1   0  11   -0.18    0.49
  -1   0  11    1.37    0.73
  -1   0  12   51.06    2.42
   1   0  12   47.46    3.70
  -1   0  13   -0.12    0.64
  -1   0  14   12.33    1.42
   1   0  14   13.63    1.47
   1   0  15    1.10    0.89
  -1   0  15   -0.39    0.85
   1   0  16    9.60    1.36
  -1   0  16    8.41    1.40
   1   0  17   -0.20    0.77
  -1   0  17    0.12    0.87
   1   0  18   10.45    1.30
  -1   0  18    8.97    1.34
   1   0  19   -0.16    0.73
  -1   0  19   -0.08    0.64
   1   0  20   13.59    1.19
   2   0   0  523.66    4.68
  -2   0   1    0.52    0.36
   2   0   1    1.03    0.32
  -2   0   2 2064.16   11.12
  -2   0   3    0.23    0.46
  -2   0   4 1239.03   10.56
   2   0   4 1253.40   11.70
   2   0   5    0.09    0.80
  -2   0   5    0.45    0.54
  -2   0   6  320.20    6.41
   2   0   6  318.40    7.21
  -2   0   7    0.49    0.58
   2   0   7    0.36    0.80
  -2   0   8  298.98    7.26
   2   0   8  291.49    7.13
  -2   0   9    0.03    0.71
   2   0   9   -0.34    0.62
   2   0  10   -0.46    0.75
  -2   0  10    0.36    0.76
  -2   0  10    1.46    0.53
  -2   0  11    0.09    0.65
   2   0  11    0.70    0.78
   2   0  12   10.60    1.86
  -2   0  12    8.81    1.10
  -2   0  13   -0.67    0.65
  -2   0  14    0.56    0.78
  -2   0  15    0.72    0.96
   2   0  15   -0.30    0.77
   2   0  16    0.60    0.71
  -2   0  16    0.46    0.82
   2   0  17    0.30    0.76
  -2   0  17    0.57    0.80
  -2   0  18  358.77    6.66
   2   0  18  359.53    6.50
   2   0  19    0.60    0.63
  -2   0  19    0.07    0.66
   2   0  20   35.81    1.75
  -2   0  20   37.89    1.87
   3   0   0    0.46    0.36
   3   0   1    1.72    0.51
  -3   0   1    0.20    0.52
  -3   0   2    2.12    0.66
  -3   0   3    0.35    0.62
  -3   0   4  679.36    8.59
  -3   0   5    0.33    0.54
   3   0   5    3.77    1.05
   3   0   6  320.85    7.51
  -3   0   6  314.06    6.75
   3   0   7   -0.83    0.99
  -3   0   7    0.07    0.54
  -3   0   8   46.98    3.08
   3   0   8   46.24    3.47
  -3   0   9   -1.56    0.79
   3   0   9    1.28    0.87
   3   0  10   22.10    2.34
  -3   0  10   19.59    2.25
  -3   0  10   20.87    1.40
   3   0  11   -2.28    1.08
  -3   0  11    0.42    0.57
  -3   0  12  106.64    3.46
   3   0  12  103.92    5.55
  -3   0  13   -0.18    0.74
  -3   0  14    2.55    0.99
   3   0  15    2.42    0.87
  -3   0  15   -0.32    0.83
   3   0  16  126.20    4.16
  -3   0  16  124.90    4.24
  -3   0  17    0.04    0.76
   3   0  17    0.01    0.79
  -3   0  18   -1.96    0.96
   3   0  18   -0.36    0.73
   3   0  19    0.04    0.56
  -3   0  19   -0.26    0.69
   3   0  20    7.18    0.81
  -3   0  20    7.83    0.94
   4   0   0   75.43    2.59
  -4   0   1    0.19    0.67
   4   0   1    0.70    0.56
  -4   0   2    0.83    0.69
  -4   0   3   -0.48    0.74
  -4   0   4  152.69    4.57
   4   0   5    2.36    0.90
  -4   0   5    0.51    0.81
   4   0   6  101.47    4.44
  -4   0   6   97.16    4.11
   4   0   7   -1.14    1.06
  -4   0   7   -0.23    0.84
  -4   0   8  210.06    6.70
   4   0   8  216.51    7.48
  -4   0   9   -0.80    0.87
  -4   0   9    0.64    0.45
   4   0   9   -1.61    1.19
  -4   0  10  147.51    6.23
   4   0  10  139.08    6.07
  -4   0  10  135.64    3.57
   4   0  11   -0.71    0.58
  -4   0  11    0.28    0.65
  -4   0  12  144.37    4.15
   4   0  12  150.55    6.86
  -4   0  13    0.27    0.78
  -4   0  14   74.15    3.27
  -4   0  15    0.99    0.94
   4   0  16  191.65    5.08
  -4   0  16  189.80    5.24
   4   0  17    0.89    0.84
  -4   0  17    0.31    0.80
  -4   0  18   37.46    2.20
   4   0  18   34.64    2.02
  -4   0  19    0.20    0.67
   4   0  19   -1.08    0.61
  -4   0  20    3.07    0.68
   5   0   0    1.46    0.67
   5   0   1    0.46    0.59
   5   0  -1    1.74    0.70
  -5   0   2  376.57    7.34
  -5   0   3   -0.26    0.74
  -5   0   4   67.70    3.44
  -5   0   5   -0.09    0.84
   5   0   6  203.13    6.64
  -5   0   6  198.03    6.29
   5   0   7   -0.02    0.92
  -5   0   7    0.31    1.03
  -5   0   8   54.36    3.70
   5   0   8   60.07    4.30
  -5   0   9    0.86    0.47
  -5   0   9    0.52    0.56
   5   0   9   -0.08    1.37
  -5   0  10   65.03    4.46
  -5   0  10   64.19    2.58
   5   0  11    0.06    0.69
  -5   0  11    1.03    0.63
   5   0  12   68.68    4.79
  -5   0  12   71.59    3.02
  -5   0  13    0.45    0.78
  -5   0  14   60.58    2.97
  -5   0  15    0.63    0.91
   5   0  16  136.23    4.25
  -5   0  16  136.93    4.44
   5   0  17   -1.48    0.77
  -5   0  17   -0.10    0.89
  -5   0  18   16.96    1.56
   5   0  18   15.56    1.36
   5   0  19   -1.12    0.53
  -5   0  19   -0.40    0.73
   6   0   0  104.76    3.85
   6   0   1    0.26    0.64
   6   0  -1   -0.40    0.67
   6   0  -2  372.75    7.24
  -6   0   3    0.31    0.89
  -6   0   4  365.86    8.55
  -6   0   5    1.03    0.84
  -6   0   6   44.81    3.35
   6   0   6   39.91    3.24
  -6   0   7   -1.58    0.89
   6   0   7   -0.33    1.02
  -6   0   8  146.31    3.63
  -6   0   8  154.57    6.64
   6   0   8  164.84    7.19
  -6   0   9   -0.07    0.61
  -6   0   9   -1.70    1.14
   6   0   9    0.01    1.32
  -6   0  10    1.86    0.78
   6   0  10    1.70    1.51
  -6   0  10    1.04    0.77
  -6   0  11    0.28    0.67
  -6   0  12   65.87    3.02
   6   0  12   56.93    4.70
  -6   0  13   -0.55    0.95
  -6   0  14   12.00    1.50
  -6   0  15   -0.35    0.85
  -6   0  16    9.03    1.42
  -6   0  17    0.19    0.81
   6   0  17   -0.70    0.64
  -6   0  18   28.10    1.83
   6   0  18   28.11    1.70
   6   0  19    0.32    0.44
  -6   0  19    0.73    0.66
   7   0   0   -0.08    0.58
   7   0   1   -0.21    0.59
   7   0  -1    0.12    0.68
   7   0  -2  506.00    9.15
   7   0  -3   -0.21    0.60
  -7   0   4   87.03    4.58
  -7   0   5   -1.03    1.06
   7   0   6   16.87    2.26
  -7   0   6   16.24    2.34
  -7   0   7    0.19    0.44
   7   0   7    1.24    1.24
  -7   0   7   -1.10    1.09
   7   0   8    9.01    2.19
  -7   0   8   10.55    1.13
  -7   0   8    6.36    1.59
  -7   0   9   -1.00    0.74
  -7   0   9    0.23    0.56
  -7   0  10    0.96    0.79
   7   0  10    1.64    1.74
  -7   0  10    2.92    1.45
  -7   0  11   -0.18    0.88
   7   0  12  220.78    9.24
  -7   0  12  209.80    5.25
  -7   0  13   -0.58    0.97
  -7   0  14   59.94    2.98
  -7   0  15   -0.28    0.91
  -7   0  16  157.07    4.52
   7   0  17    1.07    0.62
  -7   0  17   -0.23    0.84
  -7   0  18   26.96    1.73
   7   0  18   24.40    1.53
  -7   0  19   -0.11    0.47
   8   0   0    5.92    1.31
   8   0  -1   -0.14    0.79
   8   0  -2  293.08    7.62
   8   0  -3    0.41    0.90
   8   0  -4  108.75    4.76
  -8   0   5   -0.07    0.42
  -8   0  -5    0.17    0.50
   8   0   6  365.41   10.61
  -8   0  -6  347.93    5.73
  -8   0   6  353.29    5.57
  -8   0   6  363.79   10.62
  -8   0   7   -0.98    0.98
  -8   0   7    0.18    0.57
   8   0   7   -0.42    1.11
   8   0   8   32.64    3.75
  -8   0   8   32.98    1.92
  -8   0   8   31.81    3.35
  -8   0   9    2.59    1.40
  -8   0   9    0.24    0.58
   8   0   9   -0.29    1.39
  -8   0  10  366.90    6.65
   8   0  10  373.66   13.17
  -8   0  11    0.31    0.84
  -8   0  12    1.56    0.93
  -8   0  13   -0.04    0.78
  -8   0  14   17.00    1.78
  -8   0  15    0.54    0.88
  -8   0  16    0.51    0.73
   8   0  17   -0.27    0.52
  -8   0  17    1.09    0.72
   8   0  18    6.45    0.83
  -8   0  18    6.53    0.91
   9   0   0    0.51    0.94
   9   0  -1    0.35    0.83
  -9   0  -2  145.57    3.41
   9   0  -2  138.87    5.66
   9   0  -3    0.89    1.00
  -9   0  -3   -0.56    0.44
  -9   0   3    0.14    0.37
  -9   0   4  657.80    7.40
  -9   0  -4  653.64    7.68
   9   0  -4  669.69   12.71
  -9   0  -5   -0.01    0.43
   9   0  -5    1.44    0.78
  -9   0   5    0.44    0.48
  -9   0  -6    0.82    0.63
   9   0   6    0.60    1.30
  -9   0   6    3.01    0.67
   9   0  -6   -0.26    0.62
  -9   0   7    0.56    0.63
   9   0   7   -1.24    1.02
  -9   0   8    0.86    0.73
   9   0   8   -1.84    1.49
   9   0   9   -4.12    1.70
  -9   0   9    0.22    0.73
  -9   0  10  360.82    6.74
   9   0  10  375.34   13.62
  -9   0  11    0.84    0.97
  -9   0  12   38.96    2.45
  -9   0  13   -0.13    0.93
  -9   0  14   11.39    1.45
  -9   0  15    0.55    0.87
  -9   0  16   48.83    2.41
   9   0  17    0.23    0.43
  -9   0  17    0.19    0.66
  -9   0  18   96.51    2.61
 -10   0   0   70.77    2.49
  10   0  -1    0.64    0.77
 -10   0  -1    0.36    0.51
 -10   0   1   -0.06    0.42
 -10   0  -2    3.81    0.75
 -10   0   2    2.75    0.67
  10   0  -2    4.40    1.19
 -10   0   3    0.23    0.49
  10   0  -3   -0.54    0.55
 -10   0  -3    0.36    0.45
  10   0  -4  302.35    9.09
 -10   0  -4  296.14    5.45
 -10   0   4  296.76    5.33
  10   0  -5    1.81    1.43
 -10   0  -5   -0.80    0.60
 -10   0   5    1.18    0.72
  10   0  -6    2.85    1.04
 -10   0  -6    4.67    0.96
 -10   0   6    5.17    0.97
 -10   0   7    0.01    0.73
  10   0   7    3.42    1.50
  10   0   8  515.39   15.28
 -10   0   8  511.59    7.78
 -10   0   9    0.16    0.82
  10   0   9    1.54    2.22
 -10   0  10    9.80    1.34
 -10   0  11    0.72    0.86
 -10   0  12  713.92    9.76
 -10   0  13    0.35    0.97
 -10   0  14   14.42    1.55
 -10   0  15    0.68    0.77
 -10   0  16   13.57    1.30
 -10   0  17    1.04    0.57
 -11   0   0   -0.39    0.48
 -11   0  -1    0.20    0.54
 -11   0   1    1.20    0.60
 -11   0   2   51.49    2.31
  11   0  -2   54.70    4.16
 -11   0  -2   54.95    2.43
 -11   0   3    0.67    0.62
 -11   0  -3    0.01    0.56
 -11   0   4  140.21    3.85
 -11   0  -4  136.42    3.94
  11   0  -4  145.58    6.64
 -11   0  -5   -0.02    0.71
 -11   0   5    0.99    0.78
 -11   0   6   49.83    2.46
 -11   0  -6   46.80    2.55
  11   0   6   44.64    4.50
  11   0   7   -1.84    1.93
 -11   0   7   -0.14    0.72
  11   0   8   67.02    5.76
 -11   0   8   60.89    2.85
 -11   0   9    0.00    0.81
 -11   0  10    6.67    1.19
 -11   0  11    0.00    0.73
 -11   0  12    1.06    0.92
 -11   0  13   -0.02    0.84
 -11   0  14   46.05    2.38
 -11   0  15    0.17    0.65
 -11   0  16    3.79    0.77
 -12   0   0  486.65    7.28
 -12   0  -1   -0.17    0.79
 -12   0   1    0.00    0.72
 -12   0   2  288.87    5.63
 -12   0  -2  287.70    5.70
 -12   0  -3   -0.17    0.75
 -12   0   3   -0.10    0.56
 -12   0  -4   10.25    1.26
 -12   0   4   12.12    1.36
  12   0   5    0.02    0.13
 -12   0  -5    0.26    0.77
  12   0   6  375.82   13.33
 -12   0   6  346.16    6.53
 -12   0   7    0.56    0.75
 -12   0   8  135.45    4.23
 -12   0   9    0.14    0.80
 -12   0  10   67.26    3.06
 -12   0  11   -0.84    1.04
 -12   0  12  252.04    5.56
 -12   0  13    0.19    0.81
 -12   0  14    3.40    0.87
 -12   0  15   -1.36    0.59
 -13   0   0    0.90    0.74
 -13   0  -1    0.04    0.61
 -13   0   1    0.74    0.72
 -13   0  -2    2.02    0.86
 -13   0   2    2.49    0.86
 -13   0   3    0.57    0.73
 -13   0  -3   -0.23    0.79
 -13   0  -4   31.92    2.19
 -13   0   4   31.02    2.10
  13   0   4   36.72    4.09
 -13   0   5    0.07    0.69
 -13   0  -5    0.37    0.77
 -13   0   6  173.43    4.74
 -13   0   7   -0.26    0.87
 -13   0   8    0.64    0.85
 -13   0   9   -0.58    0.79
 -13   0  10   -0.41    0.83
 -13   0  11    0.29    0.82
 -13   0  12   37.11    2.12
 -13   0  13   -0.45    0.64
 -13   0  14    3.24    0.74
 -14   0   0  362.96    6.76
 -14   0   1    0.21    0.73
 -14   0  -1   -0.36    0.79
 -14   0  -2   96.40    3.58
 -14   0   2  104.21    3.68
 -14   0   3    0.16    0.75
 -14   0  -3   -0.59    0.88
 -14   0  -4   20.43    1.83
 -14   0   4   18.78    1.70
 -14   0   5    0.76    0.80
 -14   0   6  270.15    5.86
 -14   0   7   -0.33    0.86
 -14   0   8    1.38    0.83
 -14   0   9   -0.82    0.75
 -14   0  10   29.78    1.98
 -14   0  11    0.56    0.68
 -14   0  12   71.44    2.60
 -14   0  13   -1.09    0.58
 -15   0   0    0.65    0.90
 -15   0  -1   -0.42    0.86
 -15   0   1    0.32    0.91
 -15   0  -2   14.13    1.56
 -15   0   2   14.33    1.57
 -15   0   3   -0.27    0.81
 -15   0  -3    0.22    0.78
 -15   0   4  126.74    4.07
 -15   0  -4  130.41    4.23
 -15   0   5   -0.07    0.75
 -15   0   6   27.44    1.96
 -15   0   7   -0.69    0.81
 -15   0   8    4.12    0.93
 -15   0   9    0.29    0.70
 -15   0  10    2.14    0.75
 -15   0  11    1.52    0.67
 -15   0  12    1.19    0.52
 -16   0   0   35.30    2.24
 -16   0  -1    1.02    0.88
 -16   0   1    0.05    0.76
 -16   0  -2    4.54    1.08
 -16   0   2    3.95    1.04
 -16   0  -3   -0.75    0.92
 -16   0   3    0.24    0.78
 -16   0   4   55.96    2.64
 -16   0   5    0.09    0.71
 -16   0   6    3.25    0.91
 -16   0   7   -0.19    0.73
 -16   0   8   32.99    1.88
 -16   0   9    0.63    0.56
 -16   0  10   77.32    2.51
 -17   0   0    0.09    0.75
 -17   0  -1   -0.74    0.81
 -17   0   1    0.41    0.75
 -17   0   2    4.17    1.00
 -17   0  -2    3.33    0.96
 -17   0   3    0.53    0.76
 -17   0   4   55.35    2.44
 -17   0   5    0.11    0.57
 -17   0   6   23.91    1.57
 -17   0   7   -0.48    0.56
 -17   0   8   -0.47    0.58
 -18   0   0   -0.29    0.66
 -18   0   1    0.66    0.51
 -18   0   2    1.21    0.68
 -18   0   3    0.58    0.61
 -18   0   4    3.01    0.67
 -18   0   5    1.05    0.53
   0   1   0    0.23    0.11
   0   1   1    1.97    0.31
   0   1   2    4.04    0.54
   0   1   2    1.12    0.28
   0   1   3    1.00    0.40
   0  -1   3    0.37    0.22
   0   1   3    1.11    0.46
   0  -1   4    0.50    0.35
   0   1   4    0.39    0.49
   0   1   5    0.98    0.62
   0  -1   5    1.33    0.46
   0   1   6    1.27    0.73
   0  -1   6    1.17    0.48
   0   1   7    0.08    0.52
   0  -1   7    0.93    0.45
   0   1   8    0.72    0.61
   0  -1   8    1.33    0.59
   0   1   9    1.08    0.77
   0  -1   9    0.55    0.50
   0   1  10   -1.66    0.77
   0  -1  10    0.16    0.57
   0   1  11    0.18    0.33
   0   1  11    0.25    0.45
   0   1  12    2.85    1.14
   0   1  12    0.48    0.55
   0  -1  13    0.10    0.71
   0   1  13    0.64    0.64
   0   1  14    0.20    0.64
   0  -1  14    0.07    0.74
   0   1  15   -0.42    0.80
   0  -1  15    0.00    0.85
   0   1  16   -0.05    0.74
   0  -1  16   -0.02    0.76
   0   1  17    0.80    0.76
   0  -1  17   -0.62    0.88
   0   1  18    0.95    0.79
   0  -1  18    0.02    0.80
   0  -1  19   -0.22    0.72
   0   1  19    0.54    0.72
   0  -1  20    1.07    0.70
  -1   1   0  111.16    1.92
   1   1   1   28.87    1.01
  -1   1   1   29.70    1.16
   1  -1   1   27.79    1.08
  -1   1   2    6.72    0.68
  -1  -1   2    6.30    0.43
   1  -1   2    5.73    0.66
  -1   1   3 3252.91   15.26
   1  -1   3 3238.65   16.73
  -1   1   4 3944.76   18.94
  -1  -1   4 3912.95   15.13
  -1  -1   5  391.79    5.57
  -1   1   5  399.00    6.69
   1   1   6   13.09    1.48
   1   1   6   14.41    1.50
  -1   1   6   13.57    1.47
  -1  -1   6   13.17    1.21
   1  -1   6   14.57    1.26
  -1   1   7   37.20    2.51
   1  -1   7   39.73    2.20
   1   1   7   38.95    2.52
  -1  -1   7   38.81    2.25
   1  -1   8   84.59    3.49
  -1   1   8   78.18    3.86
   1   1   8   84.65    3.96
  -1  -1   8   81.33    3.46
   1  -1   9   15.78    1.74
  -1  -1   9   16.57    1.76
   1   1   9   17.31    1.99
  -1   1   9   16.97    2.04
   1   1  10   27.09    2.63
  -1  -1  10   24.55    2.23
   1  -1  10   28.33    2.35
  -1   1  10   28.62    2.74
   1   1  11    3.59    1.02
  -1  -1  11    6.41    0.91
  -1   1  11    4.29    0.78
  -1   1  11    5.63    1.32
   1   1  12    3.01    1.20
  -1   1  12    0.63    1.03
  -1   1  13    2.69    0.78
  -1  -1  13    0.50    0.73
   1   1  13    2.51    1.44
   1   1  13    0.75    0.61
  -1  -1  14   60.83    2.87
   1   1  14   56.48    2.70
  -1   1  14   59.23    2.79
   1  -1  14   63.70    2.95
  -1  -1  15   12.37    1.54
   1   1  15   14.88    1.52
   1  -1  15   14.49    1.60
  -1   1  15   12.82    1.47
   1   1  16   -0.24    0.71
  -1   1  16   -0.54    0.76
  -1  -1  16    0.65    0.83
   1  -1  16    0.75    0.96
  -1  -1  17  207.23    5.33
   1  -1  17  211.42    5.29
  -1   1  17  201.33    5.16
   1   1  17  200.53    5.04
  -1   1  18   14.30    1.50
   1   1  18   11.80    1.30
  -1  -1  18   13.42    1.53
   1  -1  18   15.65    1.57
  -1   1  19   13.06    1.31
  -1  -1  19   13.09    1.40
   1  -1  19   12.72    1.29
   1   1  19   12.89    1.27
  -1  -1  20   13.59    1.19
   1  -1  20   15.88    1.26
   1   1  20   13.43    1.12
  -2   1   0    0.23    0.37
   2  -1   0    0.26    0.17
   2   1   1 1704.10    9.79
  -2   1   1 1782.50   10.53
  -2   1   2  162.59    3.48
  -2  -1   2  159.87    2.84
   2  -1   2  160.31    3.33
  -2   1   3 1479.50   11.45
   2  -1   3 1462.32   11.61
  -2  -1   3 1447.83    9.26
   2  -1   4   10.87    1.34
  -2   1   4   12.00    1.24
  -2  -1   4   12.62    1.05
  -2   1   5    1.52    0.77
   2  -1   5    3.61    0.99
   2   1   5    2.71    0.77
  -2  -1   5    2.49    0.63
  -2  -1   6  110.85    3.58
  -2   1   6  120.36    4.24
   2   1   6  118.98    4.30
  -2   1   7  221.61    6.11
   2   1   7  213.33    6.31
  -2  -1   7  217.78    5.35
   2   1   8  272.52    7.26
  -2   1   8  275.06    7.36
  -2  -1   8  275.70    6.53
   2  -1   8  276.31    6.57
   2  -1   9   39.16    2.69
  -2  -1   9   42.46    2.79
   2   1   9   38.94    2.92
  -2   1   9   40.46    3.12
  -2   1  10  105.33    2.97
  -2  -1  10  107.49    3.06
   2   1  10  107.38    5.21
  -2   1  10  103.30    5.21
  -2  -1  10   92.78    4.33
   2  -1  10  106.32    4.63
  -2  -1  11   35.75    1.93
   2   1  11   35.30    3.17
  -2   1  11   33.94    1.84
  -2   1  11   34.61    3.25
   2   1  12   39.28    3.57
  -2  -1  12   35.62    2.03
  -2   1  12   35.55    2.02
  -2   1  12   30.27    3.25
  -2   1  13   41.39    2.28
   2   1  13   42.14    3.86
  -2  -1  13   46.06    2.44
   2   1  14   17.81    1.61
  -2  -1  14   17.92    1.69
  -2   1  14   19.50    1.71
  -2   1  15   20.87    1.81
   2   1  15   21.00    1.79
  -2  -1  15   20.67    1.83
   2  -1  15   18.95    1.76
  -2  -1  16    8.42    1.39
  -2   1  16    6.22    1.12
   2  -1  16   10.47    1.41
   2   1  16    7.52    1.21
   2   1  17    5.55    1.11
  -2  -1  17    5.26    1.21
   2  -1  17    6.21    1.17
  -2   1  17    5.33    1.11
   2   1  18   20.76    1.63
  -2  -1  18   23.69    1.88
  -2   1  18   20.91    1.74
   2  -1  18   22.72    1.81
   2   1  19    2.60    0.66
   2  -1  19    2.45    0.85
  -2  -1  19    2.03    0.79
   2  -1  20    1.22    0.60
   2   1  20    1.19    0.50
  -2  -1  20    0.97    0.60
  -2   1  20   -0.02    0.61
   3  -1   0  932.34    7.03
  -3   1   0  977.71    9.03
   3   1   1  417.53    5.74
   3  -1  -1  411.56    4.58
  -3   1   1  417.55    6.11
   3   1   2  440.78    6.09
  -3   1   2  436.01    6.47
  -3  -1   2  438.51    5.75
   3  -1   3   71.83    2.81
  -3   1   3   73.54    2.89
  -3  -1   3   72.27    2.55
  -3  -1   4  261.92    5.00
   3  -1   4  259.22    5.80
  -3   1   4  263.86    5.75
  -3  -1   5  106.78    3.44
   3   1   5  107.08    3.95
   3  -1   5  102.95    4.07
  -3   1   5  103.61    3.86
   3  -1   6  105.49    4.52
   3   1   6  105.80    4.29
  -3   1   6  103.77    4.14
  -3  -1   6   99.55    3.61
   3   1   7    1.15    1.09
  -3   1   7    0.73    0.84
   3  -1   7   -0.62    1.01
  -3  -1   7    0.03    0.55
   3   1   8    2.56    1.34
  -3   1   8    2.66    1.17
  -3  -1   8    2.17    0.84
  -3   1   9  298.35    8.44
   3   1   9  314.16    8.61
  -3  -1   9  285.56    7.42
   3  -1   9  289.65    7.52
  -3   1  10  120.39    3.25
   3   1  10  127.71    5.82
  -3  -1  10  117.90    3.26
   3  -1  10  122.92    5.14
  -3   1  10  112.41    5.54
   3   1  11    2.43    1.11
  -3   1  11    2.86    1.26
   3  -1  11    3.00    1.19
  -3   1  11    4.12    0.75
  -3  -1  11    3.63    0.80
   3   1  12   -0.33    0.43
  -3   1  12    1.02    0.67
  -3  -1  12    0.60    0.62
  -3   1  12   -0.97    1.31
  -3   1  13    4.04    0.96
   3   1  13    2.45    1.06
  -3  -1  13    4.94    1.10
  -3  -1  14    6.46    1.22
  -3   1  14    4.71    1.08
   3   1  15  156.94    4.52
  -3   1  15  157.98    4.68
  -3  -1  15  155.87    4.73
   3   1  16    0.60    0.82
  -3   1  16    0.36    0.85
  -3  -1  16    0.13    0.96
   3  -1  16    0.78    0.92
  -3   1  17   78.95    3.28
   3   1  17   80.39    3.16
   3  -1  17   77.62    3.24
  -3  -1  17   78.64    3.38
   3   1  18    0.94    0.69
  -3   1  18    1.02    0.68
  -3  -1  18    0.80    0.85
   3  -1  18    0.91    0.78
  -3   1  19   49.11    2.34
  -3  -1  19   47.16    2.21
   3  -1  19   46.92    2.22
   3   1  19   45.49    2.10
   3  -1  20    7.96    0.92
  -3   1  20    9.32    1.03
  -3  -1  20    8.99    0.97
  -4   1   0    1.59    0.86
   4  -1   0    1.37    0.51
   4   1   0    1.52    0.62
  -4   1   1  369.19    6.57
   4  -1  -1  353.79    5.09
   4   1   1  365.91    6.10
  -4   1   2  215.80    5.21
   4   1   2  205.91    4.73
  -4  -1   3    2.09    0.77
  -4   1   3    1.34    0.79
   4  -1   4    1.94    0.91
  -4   1   4    1.10    0.84
  -4  -1   4    1.51    0.69
  -4  -1   5   40.85    2.43
   4  -1   5   41.28    2.77
  -4   1   5   43.30    2.76
  -4  -1   6  251.87    6.24
   4  -1   6  252.71    7.14
  -4   1   6  246.44    6.80
   4   1   6  245.05    6.82
   4   1   7    1.82    1.19
   4  -1   7    1.47    1.18
  -4  -1   7   -0.10    0.63
  -4   1   7    0.60    0.97
  -4  -1   8  320.00    7.87
   4   1   8  335.91    9.26
  -4   1   8  339.33    8.94
   4  -1   8  336.40    9.52
  -4  -1   9  110.51    4.91
   4   1   9  113.99    5.93
  -4  -1   9  118.12    3.16
  -4   1   9  118.66    3.15
  -4   1   9  125.53    5.73
  -4   1  10   58.54    4.18
   4  -1  10   63.90    3.99
  -4   1  10   61.36    2.42
   4   1  10   63.94    4.35
  -4  -1  10   60.48    2.42
   4   1  11  325.09   10.01
  -4   1  11  314.20    5.69
   4  -1  11  308.52    8.94
  -4  -1  11  309.25    5.73
  -4   1  11  307.29    9.96
  -4   1  12    0.51    0.62
   4   1  12    2.39    1.19
  -4  -1  12    0.75    0.62
   4   1  13   38.21    3.92
  -4  -1  13   39.04    2.33
  -4   1  13   36.72    2.24
  -4   1  14    1.24    0.88
  -4  -1  14    1.34    0.90
  -4   1  15    4.44    1.07
  -4  -1  15    4.79    1.21
   4   1  15    3.49    0.94
   4   1  16   45.32    2.45
  -4   1  16   45.44    2.59
   4  -1  16   46.89    2.62
  -4  -1  16   49.30    2.77
  -4  -1  17    0.43    0.87
   4   1  17    0.86    0.63
   4  -1  17    0.44    0.81
  -4   1  18   12.84    1.50
   4  -1  18   13.68    1.41
  -4  -1  18   12.21    1.34
   4   1  18   12.63    1.29
  -4   1  19   43.17    2.14
  -4  -1  19   40.17    2.00
   4   1  19   36.31    1.81
   4  -1  19   36.91    1.93
   4  -1  20   28.63    1.47
  -4  -1  20   26.03    1.45
  -4   1  20   26.82    1.52
   5   1   0  365.20    6.74
   5  -1   0  342.39    5.88
   5  -1  -1 1156.53   10.62
   5   1   1 1167.35   12.13
  -5   1   1 1167.08   13.04
   5   1   2  174.75    4.86
  -5   1   2  183.29    5.39
   5  -1  -2  178.43    4.25
  -5  -1   3   63.25    3.03
  -5   1   3   64.71    3.33
  -5   1   4  328.71    7.67
  -5  -1   4  329.18    7.03
  -5   1   5  221.52    6.60
   5  -1   5  227.17    6.57
  -5  -1   5  229.12    6.17
  -5   1   6    3.19    1.24
   5   1   6    7.00    1.50
  -5  -1   6    5.98    1.20
   5  -1   6    4.93    1.35
  -5   1   7  195.25    6.85
   5   1   7  187.47    6.83
  -5  -1   7  193.04    6.28
   5  -1   7  198.74    7.13
   5  -1   8    3.52    1.34
  -5  -1   8    2.55    1.06
  -5   1   8    2.18    1.12
   5   1   8    3.97    1.42
   5   1   9  377.84   10.92
  -5  -1   9  382.87    5.87
  -5  -1   9  378.57    9.65
  -5   1   9  361.47    5.75
  -5   1   9  361.46   10.25
  -5   1  10   22.15    1.56
  -5  -1  10   22.25    1.60
  -5   1  10   21.33    2.81
   5   1  10   16.75    2.90
   5   1  11  149.50    7.08
  -5   1  11  144.08    7.14
   5  -1  11  149.43    6.61
  -5   1  11  145.99    4.07
  -5  -1  11  141.49    4.03
  -5  -1  12    8.38    1.27
   5   1  12    7.00    1.67
  -5   1  12    7.30    1.17
  -5  -1  13   23.03    1.89
  -5   1  13   24.84    1.95
   5   1  13   20.99    3.14
  -5  -1  14   33.26    2.32
  -5   1  14   32.72    2.25
  -5   1  15  102.72    3.86
  -5  -1  15  111.45    4.08
  -5  -1  16    1.58    1.00
   5   1  16    2.51    0.95
  -5   1  17    0.79    0.90
   5   1  17    0.04    0.65
   5  -1  17   -0.14    0.78
  -5  -1  17    0.50    0.88
  -5  -1  18    9.78    1.20
  -5   1  18    9.39    1.24
   5  -1  18   10.93    1.22
   5   1  18    9.71    1.15
  -5   1  19    5.72    0.93
   5   1  19    5.19    0.71
  -5  -1  19    4.74    0.85
   5  -1  19    4.93    0.84
   6   1   0    1.65    0.77
   6  -1   0    0.50    0.55
   6   1   1  327.81    7.15
   6   1  -1  337.88    7.17
   6  -1  -1  323.23    6.26
   6  -1  -2    6.72    1.03
   6   1   2    6.06    1.19
  -6   1   2    7.74    1.46
   6  -1  -3    1.88    0.62
  -6   1   3    1.35    1.06
  -6   1   4   20.51    2.24
   6  -1   5   56.92    3.57
  -6   1   5   59.58    3.84
  -6  -1   5   54.07    3.37
   6  -1   6   52.00    3.67
  -6   1   6   53.01    3.71
  -6  -1   6   49.59    3.36
  -6   1   7  433.93   10.90
   6  -1   7  441.98   11.07
   6   1   7  439.71   11.02
  -6  -1   7  428.18   10.06
  -6   1   8   34.14    3.33
   6   1   8   32.11    3.33
  -6  -1   8   31.20    2.90
   6  -1   8   32.02    3.34
  -6  -1   8   32.78    1.76
  -6   1   9  115.96    6.15
   6  -1   9  110.51    6.33
  -6  -1   9  118.73    5.77
  -6  -1   9  115.59    3.41
  -6   1   9  115.50    3.39
   6   1   9  115.06    6.36
  -6   1  10  112.18    6.14
  -6   1  10  105.11    3.40
   6   1  10  104.38    6.40
  -6  -1  10  106.81    3.45
  -6  -1  11    0.42    0.74
   6   1  11    0.23    0.78
  -6   1  11    0.67    0.61
  -6   1  11   -0.06    0.31
  -6  -1  12   18.99    1.73
  -6   1  12   20.71    1.78
   6   1  12   19.02    3.03
   6   1  13   28.62    3.47
  -6  -1  13   30.33    2.18
  -6  -1  14   35.20    2.39
  -6   1  14   34.38    2.34
  -6  -1  14   32.69    2.23
  -6   1  15   -0.18    1.00
  -6  -1  15   -0.16    1.02
  -6  -1  16    9.57    1.36
  -6   1  16   11.17    1.53
   6   1  16    8.71    1.19
   6  -1  17   36.70    2.18
  -6   1  17   36.99    2.27
  -6  -1  17   34.72    2.14
   6   1  17   35.90    2.00
   6   1  18    0.89    0.56
   6  -1  18    0.75    0.64
  -6   1  18    1.51    0.83
  -6  -1  18    2.02    0.84
   6  -1  19   24.07    1.44
  -6  -1  19   22.85    1.43
  -6   1  19   22.82    1.53
   7  -1   0  147.42    4.74
   7   1   0  154.03    5.31
   7   1  -1  201.30    6.05
   7  -1  -1  193.51    5.38
   7   1   1  208.25    6.20
   7  -1  -2  787.05   10.86
   7   1  -2  791.00   12.12
  -7   1   3  487.07   10.64
   7  -1  -3  495.93    8.71
   7  -1  -4    6.23    1.12
  -7   1   4    6.40    1.44
  -7   1   5    2.06    1.25
   7  -1   5    2.70    1.25
  -7   1   6  182.84    7.31
   7  -1   6  185.99    7.19
  -7  -1   7  615.27   12.83
  -7  -1   7  596.87    7.16
   7  -1   7  610.86   13.66
   7   1   7  627.24   13.77
  -7   1   7  608.04    7.29
  -7   1   7  598.07   13.70
  -7  -1   8   51.57    2.24
   7   1   8   51.37    4.31
  -7   1   8   54.66    4.27
  -7  -1   8   57.78    4.00
  -7   1   8   55.45    2.37
   7  -1   8   52.91    4.42
   7   1   9  633.08   15.49
  -7   1   9  629.20    8.11
  -7   1   9  654.17   15.33
  -7  -1   9  641.88    8.03
   7  -1   9  651.27   15.83
  -7   1  10   28.17    1.90
   7   1  10   31.23    3.88
  -7  -1  10   26.45    1.82
  -7   1  10   28.14    3.60
  -7  -1  11   36.00    2.15
  -7   1  11   38.98    2.32
   7   1  11   37.31    4.21
  -7   1  11   33.65    3.80
  -7  -1  12  212.73    5.24
  -7   1  12  211.82    5.32
   7   1  12  215.17    9.49
  -7  -1  13    2.39    0.97
  -7   1  13    1.09    0.98
  -7   1  14    8.34    1.38
  -7  -1  14    9.77    1.37
  -7   1  15   32.02    2.27
  -7  -1  15   33.02    2.22
  -7   1  16   44.13    2.50
  -7  -1  16   44.73    2.45
   7   1  16   44.61    2.28
  -7  -1  17   28.52    1.91
   7  -1  17   29.50    1.92
   7   1  17   29.94    1.79
  -7   1  17   31.29    2.07
   7  -1  18    0.09    0.59
   7   1  18    0.90    0.49
  -7  -1  18   -0.14    0.58
  -7   1  18    0.28    0.75
  -7   1  19   67.65    2.29
   8   1   0   -0.46    0.77
   8   1  -1  136.78    5.42
   8   1   1  129.58    5.37
   8  -1  -1  128.68    4.84
   8  -1  -2    3.19    0.95
   8   1  -2    3.69    1.19
   8  -1  -3  196.45    5.98
   8   1  -3  182.86    6.35
   8  -1  -4   14.69    1.73
  -8   1   4   11.05    1.95
   8  -1   5   86.43    4.93
  -8   1  -5   80.01    2.65
  -8  -1  -5   80.77    2.66
  -8   1   5   73.52    4.91
  -8   1   5   78.94    2.57
   8  -1  -5   80.60    4.04
  -8   1   6  514.70    6.85
  -8   1   6  522.06   12.95
  -8  -1   6  516.10    6.65
  -8   1  -6  509.80    6.97
   8   1   7    4.98    1.69
   8  -1   7    2.54    1.33
  -8   1   7    4.81    0.90
  -8   1   7    2.32    1.31
  -8  -1   7    5.75    0.87
  -8  -1   8  192.00    4.44
   8   1   8  191.74    8.59
  -8   1   8  198.68    4.60
  -8   1   8  190.53    8.44
   8  -1   8  195.30    8.68
  -8  -1   9   10.13    1.21
   8   1   9    8.25    2.60
  -8   1   9    9.23    1.25
   8  -1   9    5.46    2.02
  -8   1   9    8.72    2.05
  -8   1  10   78.40    3.17
   8  -1  10   82.94    6.16
   8   1  10   74.68    6.20
  -8  -1  10   77.46    3.08
  -8   1  10   85.98    5.99
   8   1  11   48.89    5.31
  -8   1  11   44.31    2.54
  -8  -1  11   44.25    2.47
   8   1  12  232.25   10.22
  -8  -1  12  245.23    5.70
  -8   1  12  249.92    5.84
  -8   1  13    0.59    0.96
  -8  -1  13    0.57    0.93
  -8  -1  14   -0.20    0.90
  -8   1  14    0.56    0.99
  -8  -1  15    4.00    1.11
  -8   1  15    4.71    1.14
  -8   1  16   23.38    1.84
  -8  -1  16   21.91    1.79
  -8  -1  17   86.81    2.96
   8  -1  17   89.63    3.03
  -8   1  17   90.53    3.15
   8   1  17   84.06    2.72
  -8  -1  18    6.76    0.86
  -8   1  18    5.14    0.89
   8  -1  18    6.41    0.88
   9   1   0  151.10    6.14
   9   1  -1  193.14    6.91
   9  -1  -1  190.59    6.33
  -9   1   1  182.94    3.78
  -9   1  -1  182.33    3.79
   9   1   1  179.80    6.76
   9  -1  -2   50.35    3.29
  -9   1   2   51.75    2.05
  -9   1  -2   53.71    2.13
   9   1  -2   54.52    3.82
  -9  -1  -3  170.04    3.79
   9   1  -3  180.75    6.75
  -9  -1   3  169.02    3.65
  -9   1   3  173.32    3.77
   9  -1  -3  176.08    6.09
  -9   1  -3  177.08    3.89
  -9  -1  -4    1.48    0.58
  -9  -1   4    1.47    0.45
  -9   1   4    2.15    0.66
  -9   1  -4    1.95    0.61
   9  -1  -4    3.07    0.98
   9   1  -4    1.14    0.66
   9  -1   5    8.09    1.84
  -9  -1  -5    4.82    0.86
  -9   1   5    3.89    0.76
  -9   1  -5    5.11    0.91
   9   1  -5    5.55    1.28
   9  -1  -5    4.04    1.11
  -9  -1   5    3.98    0.69
   9  -1   6   28.88    3.31
  -9   1  -6   25.22    1.71
  -9   1   6   27.80    1.74
  -9  -1   6   25.60    1.62
  -9  -1   7  208.22    4.60
  -9   1   7  221.44    9.33
   9   1   7  215.18    9.15
  -9   1   7  210.51    4.73
   9  -1   7  203.88    8.89
   9   1   8   63.34    5.32
  -9   1   8   74.94    5.53
   9  -1   8   67.09    5.48
  -9   1   8   66.09    2.82
  -9  -1   8   67.25    2.73
  -9   1   9  269.39   10.79
  -9  -1   9  259.49    5.49
  -9   1   9  264.31    5.66
   9   1   9  258.56   10.99
   9  -1   9  276.07   11.19
   9  -1  10   59.90    5.31
  -9  -1  10   50.43    2.57
   9   1  10   48.36    5.08
  -9   1  10   50.03    4.70
  -9   1  10   51.91    2.70
  -9   1  11   39.12    2.44
  -9  -1  11   38.85    2.37
  -9   1  12   68.97    3.17
  -9  -1  12   70.89    3.13
  -9  -1  13  142.58    4.39
  -9   1  13  159.34    4.74
  -9  -1  14   47.71    2.57
  -9   1  14   50.06    2.70
  -9   1  15   10.50    1.45
  -9  -1  15    9.43    1.29
  -9  -1  16   23.75    1.71
  -9   1  16   26.58    1.86
   9  -1  17    3.50    0.76
  -9  -1  17    1.74    0.72
  -9   1  17    1.30    0.70
  -9   1  18   13.57    1.09
  10   1   0    0.34    0.69
 -10  -1   0    0.30    0.46
 -10   1   0   -0.07    0.44
  10   1  -1    0.99    0.97
 -10   1   1    1.02    0.56
 -10   1  -1    0.70    0.55
 -10  -1  -1    1.07    0.54
 -10  -1   1    0.44    0.52
 -10  -1  -2   12.17    1.12
  10  -1  -2   13.11    1.88
 -10   1   2   12.60    1.17
 -10  -1   2   14.00    1.16
  10   1  -2   14.24    2.08
 -10   1  -2   15.19    1.27
 -10   1  -3    3.90    0.80
  10   1  -3    4.98    1.24
  10  -1  -3    6.29    1.26
 -10  -1  -3    3.10    0.71
 -10  -1   3    4.74    0.81
 -10   1   3    4.46    0.86
 -10  -1   4   56.93    2.33
 -10  -1  -4   54.07    2.39
  10  -1  -4   55.93    3.79
  10   1  -4   55.74    4.15
 -10   1  -4   54.67    2.41
 -10   1   4   53.12    2.34
  10   1  -5  150.49    6.82
 -10   1   5  141.17    3.84
 -10  -1   5  143.69    3.78
 -10   1  -5  148.49    4.06
 -10  -1  -5  144.60    3.97
  10  -1   5  142.90    7.19
 -10   1  -6   36.99    2.20
 -10   1   6   41.95    2.20
 -10  -1   6   41.37    2.15
  10   1  -6   43.04    3.79
  10  -1   6   42.29    4.14
  10   1   7   -1.35    1.04
 -10  -1   7    0.10    0.64
  10   1  -7    0.02    0.72
 -10   1   7    0.41    0.62
  10  -1   7    1.51    1.52
 -10   1   8   94.72    3.45
  10  -1   8  102.48    6.89
 -10  -1   8  102.75    3.50
  10   1  -8  105.51    6.02
  10   1   8  106.95    6.95
 -10  -1   9   58.35    2.75
  10  -1   9   59.11    5.44
  10   1   9   62.81    5.57
 -10   1   9   60.60    2.87
 -10   1  10   38.98    2.43
 -10  -1  10   37.20    2.31
 -10  -1  11   27.72    2.08
 -10   1  11   29.41    2.16
 -10  -1  12  159.25    4.62
 -10   1  12  167.87    4.83
 -10  -1  13   79.08    3.25
 -10   1  13   77.41    3.31
 -10   1  14   97.52    3.58
 -10  -1  14   96.91    3.44
 -10  -1  15   20.28    1.59
 -10   1  15   19.13    1.65
 -10   1  16    1.75    0.80
 -10  -1  16    0.64    0.59
 -10  -1  17   17.02    1.20
  10  -1  17   15.51    1.14
 -10   1  17   18.50    1.31
 -11  -1   0   50.94    2.28
 -11   1   0   52.41    2.34
 -11   1   1    1.46    0.61
 -11  -1   1    2.03    0.68
 -11   1  -1    1.04    0.72
 -11  -1  -1    2.25    0.70
 -11   1   2   18.51    1.49
  11   1  -2   18.27    2.47
 -11   1  -2   15.76    1.45
 -11  -1   2   17.47    1.38
 -11  -1  -2   16.31    1.38
 -11   1  -3   76.01    2.91
 -11  -1  -3   66.15    2.72
 -11   1   3   73.73    2.82
  11   1  -3   68.41    4.77
 -11  -1   3   70.11    2.66
  11   1  -4  271.81    9.53
 -11   1  -4  275.49    5.59
 -11   1   4  270.67    5.40
 -11  -1  -4  268.12    5.46
 -11  -1   4  272.67    5.30
 -11   1  -5  100.84    3.52
 -11  -1  -5   95.98    3.41
  11  -1   5  110.43    6.64
  11   1  -5  100.68    5.93
 -11   1   5  100.84    3.41
 -11  -1   5  107.13    3.43
 -11   1  -6    1.28    0.91
  11   1   6   -0.97    1.43
  11  -1   6   -0.38    0.81
 -11   1   6    2.03    0.83
  11   1  -6    3.06    1.32
 -11  -1   6    0.31    0.69
  11   1  -7    4.22    1.88
 -11   1   7    5.92    1.12
 -11  -1   7    4.85    0.99
  11  -1   7    6.09    1.63
  11   1   7    7.80    2.43
  11   1   8   49.71    4.82
 -11   1   8   52.01    2.68
  11  -1   8   47.50    4.78
 -11  -1   8   47.50    2.49
 -11  -1   9  185.54    4.89
 -11   1   9  182.58    4.96
 -11  -1  10    0.19    0.74
 -11   1  10    0.67    0.90
 -11  -1  11  139.92    4.29
 -11   1  11  139.18    4.37
 -11   1  12   25.22    1.99
 -11  -1  12   23.56    1.85
 -11  -1  13    4.36    1.08
 -11   1  13    5.11    1.15
 -11  -1  14  133.79    3.81
 -11   1  14  127.16    3.87
 -11  -1  15  252.98    4.82
 -11   1  15  250.58    5.00
 -11  -1  16   23.01    1.39
 -11   1  16   22.79    1.48
 -12  -1   0    0.19    0.59
 -12   1   0    0.64    0.68
 -12  -1   1   43.80    2.22
 -12   1  -1   41.20    2.28
 -12  -1  -1   40.49    2.15
 -12   1   1   40.87    2.19
 -12  -1  -2   14.65    1.41
 -12   1  -2   16.45    1.52
 -12  -1   2   16.51    1.45
 -12   1   2   16.18    1.44
  12   1  -2   19.32    2.63
  12   1  -3   18.89    2.57
 -12   1  -3   16.57    1.54
 -12   1   3   16.67    1.54
 -12  -1  -3   18.80    1.58
 -12  -1   3   16.96    1.50
  12  -1   4   45.90    4.49
 -12   1  -4   36.49    2.20
 -12  -1  -4   40.38    2.28
 -12  -1   4   38.57    2.11
  12   1  -4   39.52    3.90
 -12   1   4   41.25    2.28
 -12  -1  -5    1.16    0.67
  12   1  -5   -1.74    1.45
 -12   1  -5    0.70    0.81
 -12   1   5    0.26    0.82
  12  -1   5    2.19    1.41
 -12  -1   5    0.46    0.57
  12   1   6   44.14    4.72
 -12   1   6   53.77    2.69
 -12  -1   6   52.25    2.61
 -12   1  -6   48.90    2.67
  12  -1   6   49.72    4.91
 -12   1   7    1.28    0.81
 -12  -1   7    1.01    0.82
 -12   1   8    3.77    0.91
 -12  -1   8    2.08    0.89
 -12   1   9  112.00    3.93
 -12  -1   9  107.08    3.76
 -12   1  10   30.65    2.15
 -12  -1  10   28.03    2.02
 -12   1  11   20.83    1.81
 -12  -1  11   22.27    1.85
 -12  -1  12    2.76    0.87
 -12   1  12    2.90    1.02
 -12   1  13    0.69    0.77
 -12  -1  13    1.01    0.81
 -12  -1  14   11.22    1.17
 -12   1  14   11.57    1.27
 -12  -1  15    0.63    0.56
 -12   1  15   -0.37    0.62
 -13  -1   0   28.46    1.92
 -13   1   0   28.16    1.97
 -13   1  -1   34.36    2.14
 -13  -1  -1   32.98    2.07
 -13   1   1   34.16    2.16
 -13  -1   1   31.33    2.01
 -13  -1   2    9.40    1.29
 -13   1   2   11.49    1.36
 -13   1  -2   10.16    1.31
 -13  -1  -2    9.18    1.22
 -13   1   3   89.97    3.38
 -13   1  -3   89.47    3.46
 -13  -1  -3   84.23    3.31
 -13  -1   3   90.81    3.32
  13  -1   4   41.30    4.30
 -13   1  -4   37.60    2.35
 -13   1   4   38.16    2.30
 -13  -1   4   38.09    2.19
 -13  -1  -4   34.21    2.19
 -13  -1  -5  308.53    6.42
 -13  -1   5  305.76    6.09
 -13   1   5  305.27    6.26
 -13   1  -5  308.24    6.51
 -13  -1   6    0.95    0.66
 -13   1   6    0.91    0.70
 -13   1   7   22.41    1.87
 -13  -1   7   21.29    1.75
 -13   1   8   24.48    1.95
 -13  -1   8   23.82    1.85
 -13   1   9   57.64    2.87
 -13  -1   9   50.02    2.60
 -13  -1  10   53.65    2.63
 -13   1  10   51.46    2.65
 -13   1  11    4.68    1.10
 -13  -1  11    4.56    1.03
 -13  -1  12   -1.11    0.73
 -13   1  12    0.46    0.83
 -13  -1  13    1.66    0.75
 -13   1  13    0.62    0.72
 -13   1  14    0.39    0.63
 -13  -1  14    0.03    0.46
 -14   1   0   -0.04    0.78
 -14  -1   0   -0.79    0.74
 -14   1  -1   17.50    1.68
 -14  -1   1   17.43    1.63
 -14   1   1   18.12    1.66
 -14  -1  -1   15.77    1.57
 -14  -1   2    7.94    1.19
 -14   1   2    8.18    1.21
 -14  -1  -2    7.01    1.17
 -14   1  -2    7.72    1.27
 -14   1   3   89.99    3.50
 -14   1  -3   88.81    3.54
 -14  -1   3   95.19    3.47
 -14  -1  -3   93.54    3.55
 -14  -1  -4   56.26    2.80
 -14   1  -4   55.25    2.85
 -14   1   4   61.02    2.91
 -14  -1   4   55.38    2.70
 -14   1  -5   21.34    1.86
 -14   1   5   21.75    1.81
 -14  -1   5   21.11    1.75
 -14   1   6    2.90    1.04
 -14  -1   6    2.44    0.96
 -14   1   7   18.15    1.73
 -14  -1   7   17.26    1.59
 -14   1   8   33.16    2.18
 -14  -1   8   35.36    2.17
 -14   1   9   11.36    1.41
 -14  -1   9   13.78    1.44
 -14   1  10   70.24    2.92
 -14  -1  10   67.28    2.74
 -14  -1  11   12.12    1.26
 -14   1  11   12.57    1.31
 -14   1  12   15.45    1.39
 -14  -1  12   14.13    1.22
 -14  -1  13   17.13    1.22
 -14   1  13   17.67    1.29
 -15   1   0   36.54    2.29
 -15  -1   0   36.11    2.24
 -15  -1  -1   66.69    2.99
 -15   1  -1   69.98    3.09
 -15   1   1   68.57    3.06
 -15  -1   1   70.71    3.04
 -15   1  -2   38.44    2.40
 -15   1   2   37.46    2.35
 -15  -1   2   41.31    2.37
 -15  -1  -2   39.63    2.38
 -15  -1  -3  220.34    5.37
 -15   1   3  221.15    5.38
 -15  -1   3  215.71    5.17
 -15   1  -3  223.97    5.51
 -15   1   4   42.64    2.46
 -15  -1   4   39.49    2.26
 -15   1  -4   40.67    2.51
 -15  -1   5    1.61    0.89
 -15   1   5    1.27    0.92
 -15  -1   6    1.49    0.91
 -15   1   6    3.74    1.07
 -15   1   7   24.73    1.88
 -15  -1   7   24.58    1.80
 -15   1   8    3.99    0.96
 -15  -1   8    3.42    0.93
 -15   1   9    7.63    1.17
 -15  -1   9    8.38    1.09
 -15   1  10    1.77    0.77
 -15  -1  10    1.77    0.67
 -15  -1  11    1.14    0.57
 -15   1  11    1.67    0.62
 -15   1  12    9.28    0.97
 -16  -1   0   -0.02    0.85
 -16   1   0   -1.49    0.84
 -16   1  -1   24.45    1.90
 -16  -1   1   24.27    1.87
 -16  -1  -1   24.58    1.87
 -16   1   1   23.88    1.88
 -16  -1   2    2.68    0.90
 -16   1   2    1.21    0.85
 -16   1  -2    2.55    1.01
 -16  -1  -2    1.68    0.80
 -16   1   3   59.67    2.77
 -16  -1   3   65.49    2.80
 -16   1  -3   63.43    2.93
 -16  -1   4    2.46    0.88
 -16   1   4    1.97    0.90
 -16   1   5    0.16    0.71
 -16  -1   5    0.68    0.77
 -16  -1   6    0.30    0.68
 -16   1   6    0.02    0.75
 -16   1   7    0.18    0.71
 -16  -1   7    0.01    0.65
 -16  -1   8   15.89    1.36
 -16   1   8   16.33    1.43
 -16   1   9   10.27    1.07
 -16  -1   9   10.04    0.98
 -16   1  10   29.37    1.60
 -16  -1  10   25.25    1.45
 -17  -1   0   60.36    2.64
 -17   1   0   61.27    2.73
 -17  -1   1   25.32    1.74
 -17  -1  -1   26.97    1.84
 -17   1  -1   27.63    1.89
 -17   1   1   28.34    1.91
 -17  -1   2   60.02    2.57
 -17   1  -2   61.63    2.75
 -17   1   2   63.27    2.71
 -17   1   3   40.98    2.19
 -17  -1   3   40.99    2.10
 -17   1   4    0.23    0.68
 -17  -1   4   -0.07    0.66
 -17  -1   5   36.41    1.90
 -17   1   5   34.74    1.96
 -17   1   6    3.54    0.89
 -17  -1   6    2.47    0.73
 -17  -1   7   15.68    1.20
 -17   1   7   16.46    1.33
 -17   1   8    0.86    0.51
 -18   1   0   -1.47    0.69
 -18   1   1   11.16    1.16
 -18  -1   1    9.58    1.09
 -18   1   2    3.56    0.78
 -18  -1   2    2.76    0.73
 -18   1   3    1.45    0.67
 -18  -1   3    1.04    0.58
 -18   1   4   16.19    1.30
 -18  -1   4   16.11    1.22
 -18   1   5    0.70    0.51
 -18   1   6    1.37    0.53
   0   2   0 2569.67    9.21
   0   2   1  114.60    2.40
   0   2   1  118.70    1.65
   0   2  -1  119.21    1.42
   0   2   2    0.48    0.41
   0   2   3   22.71    1.48
   0   2   3   23.28    1.13
   0  -2   3   21.74    0.61
   0   2   4  127.87    3.71
   0  -2   4  127.68    2.12
   0   2   4  133.34    3.19
   0  -2   5 1807.85   10.07
   0   2   5 1908.69   15.39
   0   2   6  413.64    7.86
   0  -2   6  421.33    5.49
   0  -2   7   12.64    1.15
   0   2   7   12.15    1.63
   0   2   8   31.89    2.70
   0  -2   8   33.09    1.96
   0   2   9  687.18   12.67
   0   2  10   50.22    3.68
   0   2  11   22.67    1.49
   0   2  11   20.72    2.66
   0   2  12   28.09    1.75
   0   2  12   28.60    3.30
   0   2  13   53.93    4.49
   0  -2  13   55.13    2.66
   0   2  13   51.67    2.44
   0   2  14  149.83    4.24
   0  -2  14  161.56    4.66
   0  -2  15   58.25    2.96
   0   2  15   56.50    2.71
   0   2  16   17.97    1.66
   0  -2  16   20.82    1.90
   0  -2  17  107.93    3.88
   0   2  17  106.15    3.65
   0  -2  18  129.36    4.04
   0   2  18  121.34    3.71
   0  -2  19    0.11    0.68
   0   2  19    0.15    0.52
   0  -2  20   37.60    1.86
  -1   2   0    0.48    0.28
  -1   2   1   28.53    1.34
  -1   2  -1   25.54    1.02
   1   2   1   27.03    1.12
  -1   2   2  818.19    7.77
  -1  -2   3 3927.70    8.59
  -1   2   3 3984.03   18.88
   1   2   4  705.24    7.73
  -1   2   4  685.05    8.73
  -1  -2   4  686.00    5.00
   1   2   5  444.03    6.96
  -1  -2   5  432.90    4.89
  -1   2   5  427.40    7.47
   1   2   5  431.48    7.51
  -1  -2   6 1390.35   10.16
   1   2   6 1416.54   14.60
  -1   2   6 1369.98   14.55
   1   2   6 1409.52   13.90
   1   2   7  114.48    4.50
   1  -2   7  105.38    3.26
  -1   2   7  107.42    4.42
  -1  -2   7  106.94    3.28
   1  -2   8  101.64    3.53
   1   2   8  106.90    4.72
  -1   2   8  108.18    4.77
  -1  -2   8  105.29    3.50
   1   2   9    0.39    0.79
  -1   2   9    1.33    1.08
   1  -2   9    1.41    0.49
   1   2  10    7.94    1.58
  -1   2  10    9.09    1.74
   1   2  11  307.70    9.68
  -1   2  11  288.85    5.17
  -1  -2  11  308.58    5.59
  -1   2  11  307.48    9.73
  -1   2  12   14.66    2.31
  -1   2  12   12.13    1.21
  -1  -2  12   11.76    1.32
   1   2  12   11.19    1.15
   1   2  12   11.98    2.45
   1   2  13   89.45    3.16
  -1  -2  13   89.52    3.38
  -1   2  13   91.89    3.22
   1   2  13   95.37    5.99
  -1   2  13   89.63    5.95
   1   2  14   10.40    1.27
  -1  -2  14    9.44    1.32
   1   2  14    8.11    1.83
   1  -2  14   11.66    1.42
  -1   2  14   12.32    1.33
  -1   2  15    1.19    0.67
   1   2  15    2.30    0.71
   1  -2  15    1.36    0.94
  -1  -2  15    1.04    0.87
  -1  -2  16   63.18    3.03
   1   2  16   61.26    2.81
   1  -2  16   60.94    2.98
  -1   2  16   58.57    2.80
   1  -2  17    1.55    0.91
   1   2  17    0.41    0.58
  -1  -2  17    1.34    0.93
  -1   2  17    1.29    0.74
   1   2  18    0.62    0.55
   1  -2  18    1.74    0.86
  -1  -2  18    1.21    0.91
  -1   2  18    1.30    0.65
   1  -2  19    6.07    1.03
   1   2  19    5.07    0.85
  -1  -2  19    5.67    0.99
  -1  -2  20    0.97    0.59
   1  -2  20    0.43    0.53
   2  -2   0 5355.06   13.59
  -2   2   0 5427.00   18.90
  -2   2  -1  222.40    3.77
   2  -2   1  215.16    3.60
   2   2   1  216.90    3.81
  -2   2   1  213.73    4.04
   2   2   2  404.04    5.37
  -2   2   2  411.08    6.10
   2  -2   2  399.78    5.83
   2  -2   3   11.67    1.30
  -2   2   3   12.50    1.32
  -2   2   4   97.39    3.53
  -2  -2   4   97.06    2.33
  -2  -2   5   13.90    1.05
  -2   2   5   12.97    1.57
   2   2   5   15.37    1.48
   2   2   6  249.60    6.15
  -2  -2   6  244.02    4.62
  -2   2   6  241.06    6.33
  -2  -2   7  130.40    3.74
   2   2   7  125.99    4.82
  -2   2   7  131.93    5.08
   2   2   7  138.57    5.20
   2   2   8    0.64    0.75
  -2  -2   8    1.49    0.67
   2   2   8    1.35    0.95
  -2   2   8   -0.02    0.93
   2  -2   8    2.20    0.60
  -2   2   9   -0.42    0.90
   2   2   9   -0.39    0.72
   2  -2   9   -1.24    0.55
  -2  -2  10    1.14    0.59
  -2   2  10    1.40    1.04
  -2   2  10    1.75    0.57
  -2   2  11    0.98    0.85
  -2  -2  11    2.84    0.78
   2   2  11    4.29    1.33
  -2   2  11    5.94    0.83
  -2   2  12  100.94    5.96
  -2  -2  12   94.24    3.29
   2   2  12   89.06    5.63
  -2   2  12   94.47    3.16
  -2   2  13   37.29    2.13
  -2  -2  13   37.42    2.24
   2   2  13   34.11    2.01
  -2   2  13   36.88    4.09
   2   2  13   37.26    3.70
   2   2  14   39.46    4.30
  -2  -2  14   47.14    2.61
   2   2  14   47.41    2.42
  -2   2  14   47.01    2.47
   2  -2  15    0.08    0.87
  -2  -2  15    1.30    0.91
  -2   2  15    0.54    0.72
   2   2  15    0.58    0.68
  -2   2  16   77.02    3.22
   2   2  16   75.32    3.06
   2  -2  16   73.36    3.29
  -2  -2  16   80.27    3.45
  -2  -2  17    0.95    0.95
   2  -2  17    2.07    0.94
  -2   2  17    1.43    0.72
   2   2  17   -0.13    0.72
   2  -2  18   34.86    2.14
  -2  -2  18   38.50    2.29
   2   2  18   37.17    2.03
  -2   2  18   37.19    2.14
   2   2  19    1.92    0.55
  -2  -2  19    0.57    0.66
   2  -2  19    0.73    0.65
  -2   2  20   64.38    2.34
   2  -2  20   62.28    2.28
  -3   2   0    2.29    0.75
  -3   2  -1 1145.52   10.09
  -3   2   1 1118.55   10.53
   3   2   1 1151.25   10.19
   3   2   2  337.32    5.62
  -3   2   2  328.04    6.02
   3  -2  -2  336.03    3.49
   3  -2   2  325.35    5.51
  -3   2   3   29.11    2.04
   3  -2   3   28.76    1.91
  -3   2   4  170.77    4.97
  -3  -2   4  165.04    3.60
   3  -2   4  178.96    5.07
  -3  -2   5   11.12    1.09
   3  -2   5   11.01    1.55
  -3   2   5    9.79    1.39
   3   2   6   43.86    2.81
  -3   2   6   43.81    2.91
  -3  -2   6   38.66    2.11
  -3   2   7   48.67    3.28
  -3  -2   7   51.23    2.57
   3   2   7   51.65    3.25
  -3  -2   8  283.52    6.39
   3   2   8  299.19    8.36
  -3   2   8  303.98    8.45
   3   2   8  288.09    8.16
   3  -2   9   85.74    3.89
  -3   2   9   84.15    4.72
   3   2   9   81.06    4.75
   3   2   9   78.64    4.52
  -3  -2  10    9.77    1.04
  -3   2  10   11.66    1.07
  -3   2  10   11.04    2.09
   3   2  10   10.36    2.05
  -3   2  11  206.31    8.25
  -3   2  11  195.80    4.41
  -3  -2  11  206.02    4.60
   3   2  11  197.24    7.94
   3   2  12    5.96    1.57
  -3  -2  12    3.68    0.96
  -3   2  12    4.65    0.91
   3   2  13   40.37    4.10
  -3  -2  13   36.18    2.23
  -3   2  13   36.03    4.01
  -3   2  13   39.72    2.23
  -3   2  14    1.05    0.73
   3   2  14    2.30    0.78
  -3  -2  14    0.93    0.83
  -3   2  15  140.74    4.34
   3   2  15  139.86    4.15
  -3  -2  15  140.82    4.54
  -3  -2  16    4.42    1.26
  -3   2  16    3.72    0.93
   3  -2  16    4.39    1.11
   3   2  16    4.70    0.92
  -3   2  17    2.34    0.89
  -3  -2  17    1.85    1.04
   3   2  17    4.03    0.82
   3  -2  17    2.51    1.04
  -3  -2  18    8.57    1.33
   3  -2  18    7.63    1.13
   3   2  18    7.09    0.98
  -3  -2  19    7.95    1.13
  -3   2  19    8.84    1.12
   3  -2  19    8.18    1.07
  -3  -2  19    9.04    1.09
  -3   2  20    8.40    0.97
   3  -2  20    8.51    0.92
  -3  -2  20    8.51    0.89
  -4   2   0  148.46    4.27
   4  -2  -1  346.18    4.54
  -4   2   1  359.50    6.81
   4  -2  -2 1617.91    9.62
  -4   2   2 1606.49   14.74
   4  -2   3  318.69    6.45
  -4   2   3  318.71    6.90
   4  -2   4    6.73    1.18
  -4   2   4    7.12    1.34
   4  -2   5  210.76    6.27
  -4   2   5  217.75    6.34
  -4  -2   6   30.54    2.06
  -4   2   6   32.28    2.74
   4  -2   6   29.72    2.55
   4   2   7  104.54    4.86
  -4   2   7   98.44    4.87
  -4  -2   7  104.97    3.99
   4   2   8  403.64   10.05
  -4   2   8  422.00   10.38
   4   2   9    3.00    1.47
  -4   2   9    2.40    0.63
  -4   2   9    3.59    1.25
  -4  -2   9    3.27    0.66
  -4  -2  10    7.66    1.02
   4   2  10    7.73    1.87
   4   2  10    7.26    1.66
  -4   2  10    9.15    2.17
  -4   2  10    6.42    0.89
  -4   2  11    6.28    1.69
   4   2  11    5.23    1.31
  -4   2  11    6.45    0.92
  -4  -2  11    4.93    0.90
  -4   2  12   86.96    3.21
  -4  -2  12   89.44    3.31
  -4   2  12   85.32    5.85
   4   2  12   88.85    5.76
  -4   2  13   36.95    2.24
  -4  -2  13   39.53    2.37
   4   2  13   42.11    4.10
  -4  -2  14   25.36    2.02
  -4   2  14   25.00    1.96
  -4   2  15    4.90    1.10
  -4  -2  15    6.70    1.33
   4   2  15    5.11    1.00
  -4  -2  16   22.67    1.96
   4   2  16   23.62    1.77
  -4  -2  17   15.78    1.69
   4   2  17   14.59    1.34
   4  -2  17   16.71    1.62
  -4  -2  18  120.15    3.56
  -4   2  18  117.89    3.75
   4  -2  18  119.46    3.68
  -4  -2  18  120.61    3.84
   4   2  18  109.29    3.23
   4  -2  19    3.96    0.81
  -4  -2  19    3.40    0.79
  -4   2  19    4.05    0.91
  -4   2  20   10.37    1.01
   4  -2  20   10.31    0.96
   5   2   0    1.78    0.91
  -5   2   0    0.19    0.81
   5  -2  -1  275.33    4.74
  -5   2   1  276.31    6.58
   5   2   1  278.23    6.32
  -5   2   2   93.90    4.02
   5  -2  -2   97.35    2.79
   5   2   2  100.20    3.90
   5  -2  -3  319.85    5.20
  -5   2   3  313.78    7.53
   5  -2   3  320.00    6.83
  -5   2   4   30.73    2.59
   5  -2   4   33.97    2.51
  -5   2   5  124.93    5.18
   5  -2   5  122.88    5.04
  -5  -2   6  141.07    4.83
  -5   2   6  140.43    5.80
   5  -2   6  143.88    5.86
  -5  -2   7  126.44    4.74
   5  -2   7  122.63    5.83
  -5   2   7  123.05    5.70
   5   2   7  126.00    5.58
  -5   2   8   -0.68    1.05
   5   2   8    2.30    1.40
  -5  -2   9   27.00    1.63
   5   2   9   24.82    3.08
  -5   2   9   26.41    3.04
  -5   2   9   26.00    1.62
  -5   2  10   54.86    2.42
  -5   2  10   55.71    4.48
   5   2  10   65.01    4.79
  -5  -2  10   59.06    2.49
   5   2  10   49.71    4.40
  -5   2  11  115.49    6.69
   5   2  11  117.77    6.50
  -5   2  11  114.95    3.60
  -5  -2  11  112.14    3.61
  -5  -2  12   29.71    2.04
  -5   2  12   28.17    1.98
  -5   2  12   28.04    3.44
   5   2  12   27.47    3.36
  -5  -2  13   25.41    1.99
   5   2  13   19.81    3.05
  -5   2  13   26.29    1.97
  -5  -2  14   45.40    2.61
  -5  -2  15  109.76    4.04
   5   2  15  106.78    3.62
  -5  -2  16    5.59    1.28
   5   2  16    5.14    0.95
  -5   2  16    6.19    1.24
  -5  -2  16    5.71    1.14
  -5  -2  17   34.47    2.09
   5   2  17   33.40    1.95
  -5   2  17   33.89    2.20
   5  -2  17   34.61    2.17
  -5   2  18    4.47    0.98
  -5  -2  18    3.98    0.90
   5  -2  18    4.09    0.94
   5  -2  19   73.47    2.56
  -5  -2  19   72.79    2.44
  -5   2  19   71.93    2.62
   6   2   0  361.34    7.80
   6   2  -1    6.11    1.23
  -6   2   1    6.43    1.46
   6  -2  -1    6.50    0.87
   6   2   1    6.69    1.33
  -6   2   2   25.86    2.38
   6  -2  -2   24.24    1.63
   6   2   2   28.67    2.36
  -6   2   3  191.00    6.46
   6  -2  -3  191.76    4.56
   6  -2  -4  331.11    6.20
   6  -2   4  338.14    8.09
  -6   2   4  337.97    8.85
  -6   2   5 1957.77   21.86
   6  -2   5 1974.75   20.64
   6  -2   6  645.16   12.85
  -6   2   6  657.24   13.30
   6  -2   7   55.08    4.13
   6   2   7   51.69    3.80
  -6   2   7   53.02    4.03
  -6  -2   8    9.06    0.96
   6  -2   8    6.96    1.80
  -6   2   8    8.34    0.99
  -6   2   8    6.08    1.70
   6   2   8    7.62    1.85
   6   2   9   18.94    2.76
  -6   2   9   18.04    2.62
  -6  -2   9   18.20    1.41
   6   2  10  209.23    8.92
  -6   2  10  191.47    8.52
  -6  -2  10  207.27    4.79
  -6  -2  11  133.81    4.07
  -6   2  11  127.23    7.28
   6   2  11  136.00    7.36
   6   2  11  133.52    7.65
   6   2  12  164.70    8.38
  -6   2  12  159.96    8.38
  -6  -2  12  167.78    4.72
  -6  -2  13   25.72    1.92
   6   2  13   23.09    3.26
  -6   2  13   32.71    2.26
  -6  -2  13   26.15    2.08
  -6  -2  14    9.71    1.40
  -6  -2  14    9.71    1.41
  -6   2  14   10.02    1.49
  -6  -2  15   25.76    1.97
  -6   2  15   26.61    2.14
   6   2  16   15.69    1.40
  -6   2  16   20.93    1.88
  -6  -2  16   20.81    1.75
   6  -2  17   12.48    1.41
  -6   2  17   11.81    1.47
  -6  -2  17   11.55    1.30
  -6   2  18    0.69    0.78
   6  -2  18    0.57    0.63
  -6  -2  18    0.53    0.66
   6  -2  19  100.93    2.85
  -6   2  19   97.94    2.89
  -6  -2  19   91.33    2.53
   7   2   0    1.01    0.87
   7   2  -1    1.63    1.00
   7   2   1    1.60    1.03
   7   2  -2   45.30    3.11
  -7   2   2   39.60    3.16
   7  -2  -2   41.02    2.35
   7   2   2   43.40    3.11
   7  -2  -3  701.20    9.63
  -7   2   3  699.01   13.05
  -7   2   4   21.46    2.64
   7  -2   4   22.45    2.27
   7  -2  -4   22.60    1.81
   7  -2   5   10.06    1.84
  -7   2   5    8.47    1.92
   7  -2  -5   10.48    1.26
  -7   2   6   98.18    2.89
   7  -2   6  101.78    5.37
  -7   2  -6  102.40    3.00
  -7   2   6   95.75    5.53
   7  -2   7  259.14    9.06
   7   2   7  253.57    8.93
  -7   2   7  268.03    9.45
  -7   2   7  268.46    4.93
  -7  -2   7  264.17    4.70
  -7   2   8   30.72    3.41
   7   2   8   37.57    3.89
  -7  -2   8   34.22    1.82
  -7   2   8   37.47    1.97
   7  -2   8   36.86    3.80
  -7  -2   9   81.96    2.89
   7   2   9   78.97    5.61
  -7   2   9   88.43    5.91
  -7   2   9   86.48    3.08
   7   2  10    2.14    1.68
  -7  -2  10    5.91    0.98
  -7   2  10    5.88    1.00
  -7   2  10    5.67    1.64
   7   2  11  168.58    8.85
  -7   2  11  156.32    4.45
   7   2  11  165.92    8.44
  -7  -2  11  157.60    4.33
  -7   2  11  147.47    8.25
  -7   2  12    5.03    1.14
  -7  -2  12    3.68    1.03
  -7   2  12    7.50    2.22
   7   2  12    4.27    1.47
  -7   2  13   41.07    2.53
  -7  -2  13   40.08    2.36
  -7  -2  14   16.83    1.65
  -7   2  14   18.61    1.85
  -7  -2  15    2.18    0.86
  -7   2  15    2.67    1.05
  -7  -2  16   18.07    1.63
  -7   2  16   19.14    1.76
   7  -2  17    4.16    0.92
  -7   2  17    2.72    1.00
  -7  -2  17    3.97    0.83
   7  -2  18   14.57    1.28
  -7   2  18   13.80    1.32
  -7  -2  18   15.89    1.23
  -7   2  19   17.57    1.23
   8   2   0  596.64   11.75
   8   2  -1   14.50    1.98
   8   2   1   13.77    1.98
   8  -2  -2   75.65    3.51
   8   2  -2   77.64    4.30
   8   2   2   86.60    4.62
   8   2  -3   86.81    4.63
   8  -2  -3   78.36    3.53
  -8   2   3   77.27    4.79
   8  -2  -4   90.08    3.83
  -8   2   4   91.84    2.71
  -8   2   4   91.35    5.40
   8  -2   4   86.45    4.74
  -8   2   5   29.28    3.22
  -8   2  -5   27.94    1.63
  -8  -2  -5   27.51    1.59
  -8   2   5   27.08    1.57
   8  -2   5   29.38    2.88
   8  -2   6  261.37    8.98
  -8   2   6  264.82    9.56
  -8   2  -6  258.45    5.06
  -8  -2   6  259.82    4.67
  -8   2   6  259.26    4.94
  -8  -2   7   93.26    2.92
   8   2   7   99.81    6.09
  -8   2   7   95.13    3.12
  -8   2   7  100.00    6.25
   8  -2   7   93.03    5.68
   8  -2   8   83.33    5.78
  -8   2   8   84.10    5.86
  -8   2   8   88.51    3.13
   8   2   8   85.10    5.88
  -8  -2   8   81.16    2.88
  -8   2   9   25.36    1.83
  -8   2   9   30.28    3.79
   8   2   9   30.45    3.89
  -8  -2   9   27.48    1.80
   8  -2   9   29.20    3.62
  -8   2  10   97.72    3.53
  -8   2  10   87.68    6.34
  -8  -2  10   93.85    3.33
   8   2  10   91.77    6.71
   8   2  11   14.95    3.14
  -8   2  11   14.43    3.25
  -8   2  11   17.60    1.74
  -8  -2  11   17.57    1.60
  -8   2  12  109.69    3.93
  -8  -2  12  110.34    3.77
  -8   2  13  313.63    6.63
  -8  -2  13  306.02    6.30
  -8   2  14   14.11    1.75
  -8  -2  14   13.52    1.49
  -8  -2  15    8.18    1.25
  -8   2  15    9.09    1.45
  -8  -2  16    1.58    0.84
  -8   2  16    1.78    0.92
  -8  -2  17   10.58    1.15
  -8   2  17   11.89    1.34
   8  -2  18    0.40    0.54
  -8   2  18    0.33    0.55
  -8  -2  18    1.26    0.56
   9   2   0   -1.61    0.82
  -9   2   0    0.87    0.51
  -9   2  -1    2.19    0.51
  -9   2   1    2.77    0.64
   9   2   1    1.22    1.03
  -9   2  -2   34.83    1.75
   9   2  -2   31.19    2.88
  -9   2   2   33.46    1.70
  -9  -2   3    5.92    0.75
   9  -2  -3    7.74    1.22
  -9  -2  -3    7.61    0.85
  -9   2  -3    6.80    0.88
   9   2  -3    5.19    1.52
  -9   2   3    6.15    0.81
   9  -2   4    1.40    1.17
  -9   2  -4    2.89    0.65
  -9  -2  -4    2.42    0.65
  -9   2   4    3.14    0.67
  -9  -2   4    2.88    0.59
   9   2  -4    5.08    1.35
  -9   2   5  104.84    6.36
   9  -2   5  106.42    5.79
  -9  -2   5  100.64    2.96
  -9   2   5  107.30    3.24
  -9  -2  -5   97.36    3.10
  -9   2  -5  108.12    3.31
  -9   2   6   20.60    3.01
  -9   2   6   25.46    1.72
   9  -2   6   19.15    2.71
  -9   2  -6   24.57    1.73
  -9  -2   6   21.37    1.48
  -9   2   7    9.99    2.54
   9   2   7   10.70    2.33
  -9  -2   7    9.48    1.12
   9  -2   7    8.98    2.16
  -9   2   7    7.97    1.12
  -9  -2   8   31.00    1.89
   9   2   8   36.06    3.97
  -9   2   8   29.69    3.90
  -9   2   8   30.96    2.02
   9  -2   8   29.26    3.59
   9  -2   9  449.24   14.21
   9   2   9  466.65   14.65
  -9   2   9  451.81    7.49
  -9   2   9  445.63   14.28
  -9  -2   9  459.19    7.23
  -9  -2  10    6.22    1.17
  -9   2  10   10.31    2.16
   9   2  10    5.07    2.20
  -9   2  10    7.03    1.30
  -9  -2  11   22.75    1.83
  -9   2  11   20.56    1.87
  -9   2  12   32.86    2.30
  -9  -2  12   31.68    2.14
  -9  -2  13   71.03    3.09
  -9   2  13   70.98    3.27
  -9   2  14   88.41    3.52
  -9  -2  14   90.16    3.34
  -9  -2  15   25.33    1.80
  -9   2  15   23.26    1.89
  -9  -2  16    0.94    0.71
  -9   2  16    2.71    0.93
  -9  -2  17    2.07    0.66
  -9   2  17    3.64    0.83
  -9   2  18    5.39    0.77
  10   2   0   79.61    5.03
 -10  -2   0   85.20    2.70
 -10   2   0   79.76    2.75
 -10   2   1   36.97    1.90
 -10   2  -1   37.66    1.94
 -10  -2   1   35.79    1.78
  10   2  -1   34.87    3.39
 -10  -2  -1   36.64    1.84
  10   2   1   39.47    3.48
 -10   2   2    0.84    0.56
 -10   2  -2    0.40    0.53
 -10  -2   2    0.88    0.48
  10   2  -2    0.40    0.81
 -10  -2  -2    0.11    0.36
  10   2  -3  113.69    5.99
 -10   2  -3  116.51    3.43
 -10   2   3  111.93    3.31
 -10  -2  -3  112.87    3.29
 -10  -2   3  105.62    3.07
 -10  -2   4    0.85    0.55
  10  -2   4    0.51    0.76
 -10   2  -4    1.09    0.64
  10   2  -4    2.30    1.10
 -10  -2  -4    0.35    0.62
 -10   2   4    0.35    0.54
 -10   2   5    7.98    1.10
 -10  -2   5    8.98    1.04
  10  -2   5    8.62    1.95
  10   2  -5   12.34    2.33
 -10  -2  -5    7.84    1.01
 -10   2  -5    8.89    1.13
 -10  -2   6   88.16    3.02
  10   2  -6   95.03    5.84
 -10   2   6   93.34    3.26
 -10   2  -6   91.60    3.36
 -10  -2   7   22.96    1.63
  10  -2   7   23.81    3.17
 -10   2   7   22.70    1.78
  10   2   7   22.62    3.46
  10   2  -7   23.87    2.97
 -10  -2   8   62.07    2.72
 -10   2   8   61.01    2.83
  10  -2   8   65.58    5.40
  10   2   8   63.63    5.46
  10   2   9   29.90    4.19
 -10   2   9   27.29    2.11
 -10  -2   9   28.84    1.98
  10  -2   9   25.16    3.90
 -10   2  10   87.28    3.49
 -10  -2  10   90.65    3.40
 -10  -2  11    3.84    1.06
 -10   2  11    3.27    1.15
 -10   2  12  118.67    4.13
 -10  -2  12  125.46    4.01
 -10  -2  13    1.80    0.93
 -10   2  13    4.65    1.17
 -10   2  14   28.99    2.11
 -10  -2  14   29.32    1.89
 -10  -2  15   48.55    2.24
 -10   2  15   48.02    2.44
 -10  -2  16   20.63    1.38
 -10   2  16   21.83    1.58
 -10   2  17    1.41    0.61
  10  -2  17    1.42    0.55
  11   2   0    0.84    1.13
 -11   2   0    0.26    0.65
 -11  -2   0    0.13    0.48
  11   2  -1   -0.79    0.96
 -11  -2  -1   -0.27    0.53
 -11   2   1   -0.11    0.59
 -11  -2   1    0.05    0.48
 -11   2  -1   -0.38    0.65
 -11   2  -2    9.47    1.17
 -11   2   2    7.77    1.10
 -11  -2   2    7.59    0.98
  11   2  -2    6.82    1.93
 -11  -2  -2    8.62    1.00
 -11   2   3  165.30    4.25
 -11   2  -3  168.24    4.34
 -11  -2  -3  163.03    4.19
 -11  -2   3  164.36    4.02
  11  -2   3  175.94    7.79
  11   2  -3  160.09    7.52
 -11  -2   4    0.17    0.52
 -11  -2  -4    0.30    0.58
 -11   2   4   -0.25    0.68
 -11   2  -4    0.07    0.72
  11  -2   5    4.06    1.37
  11   2  -5    2.50    1.51
 -11   2   5    1.96    0.85
 -11  -2  -5    2.68    0.86
 -11   2  -5    2.10    0.79
 -11  -2   5    2.58    0.71
  11  -2   6  189.34    8.98
 -11   2  -6  187.07    4.98
  11   2  -6  188.93    8.41
 -11  -2   6  182.21    4.52
 -11   2   6  189.46    4.82
  11  -2   7   72.03    5.85
  11   2   7   70.09    5.98
  11   2  -7   72.38    5.41
 -11  -2   7   73.70    2.97
 -11   2   7   74.27    3.13
 -11   2   8    0.49    0.87
  11   2   8    2.68    1.47
 -11  -2   8    0.98    0.73
  11  -2   8    3.82    1.68
  11   2  -8   -0.03    1.28
 -11   2   9    4.16    1.12
 -11  -2   9    5.24    1.09
 -11   2  10   14.30    1.63
 -11  -2  10   14.36    1.51
 -11  -2  11    1.65    0.92
 -11   2  11    0.90    1.01
 -11   2  12   39.48    2.42
 -11  -2  12   37.97    2.23
 -11  -2  13  143.14    4.00
 -11   2  13  141.00    4.22
 -11   2  14   18.30    1.63
 -11  -2  14   20.77    1.56
 -11   2  15   21.65    1.61
 -11  -2  15   18.29    1.32
 -11   2  16    7.91    0.97
 -12   2   0    0.39    0.67
 -12  -2   0   -0.19    0.52
 -12   2  -1    0.67    0.72
 -12   2   1    1.70    0.76
 -12  -2   1    1.25    0.59
  12   2  -1   -0.55    1.30
 -12  -2  -1    1.47    0.62
 -12  -2   2    4.23    0.87
 -12   2  -2    5.27    1.02
 -12   2   2    5.93    1.05
 -12  -2  -2    5.62    0.98
 -12  -2  -3   77.42    3.05
  12   2  -3   82.58    5.53
 -12  -2   3   78.80    2.96
  12  -2   3   86.64    5.65
 -12   2   3   84.65    3.24
 -12   2  -3   78.07    3.12
 -12   2   4    0.06    0.77
 -12   2  -4    0.54    0.89
 -12  -2  -4    0.42    0.70
 -12  -2   4    0.31    0.59
  12  -2   5   11.56    2.53
 -12  -2   5   16.77    1.50
 -12   2   5   12.80    1.48
 -12   2  -5   17.39    1.68
  12   2  -5   10.46    2.24
  12  -2   6   46.75    4.80
 -12   2  -6   39.93    2.49
 -12   2   6   41.01    2.43
 -12  -2   6   44.89    2.36
  12   2   6   43.48    4.64
  12   2  -6   47.80    4.31
 -12  -2   7  137.47    4.11
 -12   2   7  128.32    4.17
 -12   2   8  174.40    4.93
 -12  -2   8  176.07    4.65
 -12  -2   9    3.60    1.00
 -12   2   9    3.85    1.13
 -12  -2  10   19.65    1.67
 -12   2  10   20.08    1.88
 -12  -2  11   63.03    2.79
 -12   2  11   61.05    2.93
 -12   2  12  272.86    5.78
 -12  -2  12  268.30    5.42
 -12  -2  13   -0.68    0.65
 -12   2  13    0.50    0.80
 -12   2  14    2.64    0.92
 -12  -2  14    3.36    0.85
 -12   2  15   27.28    1.63
 -13   2   0   -0.51    0.79
 -13  -2   0    0.01    0.70
 -13  -2  -1   -0.12    0.69
 -13  -2   1    0.76    0.75
 -13   2   1    0.45    0.78
 -13   2  -1   -0.27    0.83
 -13  -2  -2   34.16    2.12
 -13   2  -2   31.11    2.10
 -13   2   2   33.47    2.19
 -13  -2   2   32.33    1.99
 -13   2  -3   12.81    1.53
 -13  -2   3   10.75    1.30
 -13   2   3   12.11    1.43
 -13  -2  -3   12.42    1.38
  13   2  -3   12.60    2.23
 -13   2  -4    7.50    1.29
 -13  -2   4    9.13    1.21
 -13  -2  -4    7.73    1.24
 -13   2   4    8.90    1.32
 -13   2   5   30.70    2.16
 -13  -2   5   28.99    1.95
 -13   2  -5   26.46    2.10
 -13  -2   6    2.01    0.78
 -13   2   6    2.04    1.01
 -13  -2   7  187.80    4.74
 -13   2   7  185.41    5.01
 -13  -2   8   13.44    1.43
 -13   2   8    9.49    1.46
 -13  -2   9   18.08    1.65
 -13   2   9   18.48    1.78
 -13  -2  10    3.45    0.87
 -13   2  10    5.49    1.20
 -13  -2  11   23.26    1.67
 -13   2  11   25.12    1.89
 -13   2  12    4.48    1.10
 -13  -2  12    2.93    0.79
 -13  -2  13    1.17    0.62
 -13   2  13   -0.43    0.78
 -13   2  14    8.77    1.03
 -14   2   0   77.62    3.28
 -14  -2   0   82.06    3.18
 -14  -2   1   23.22    1.75
 -14  -2  -1   25.27    1.84
 -14   2   1   24.51    2.01
 -14   2  -1   22.34    1.86
 -14   2   2  119.67    4.05
 -14  -2  -2  126.78    4.01
 -14   2  -2  127.46    4.20
 -14  -2   2  127.91    3.94
 -14  -2  -3   48.96    2.56
 -14   2   3   51.62    2.74
 -14  -2   3   50.59    2.50
 -14   2  -3   48.56    2.67
 -14   2  -4    0.39    0.93
 -14  -2   4    2.14    0.76
 -14   2   4    0.53    0.90
 -14  -2   5    8.61    1.16
 -14   2   5    8.43    1.32
 -14   2  -5    7.97    1.35
 -14   2   6  102.25    3.73
 -14  -2   6  105.93    3.57
 -14   2   7    0.51    0.95
 -14  -2   7    0.41    0.70
 -14   2   8    3.23    1.06
 -14  -2   8    3.02    0.95
 -14   2   9   80.34    3.21
 -14  -2   9   84.00    3.03
 -14  -2  10    0.91    0.74
 -14   2  10    1.05    0.77
 -14  -2  11   26.22    1.59
 -14   2  11   25.06    1.75
 -14   2  12    0.12    0.68
 -14   2  13   10.21    1.04
 -15  -2   0    0.19    0.80
 -15   2   0   -0.17    0.98
 -15   2  -1  129.08    4.21
 -15  -2   1  127.79    3.95
 -15   2   1  125.80    4.14
 -15  -2  -1  120.47    3.91
 -15  -2   2   33.32    2.08
 -15   2   2   34.50    2.27
 -15  -2  -2   33.34    2.16
 -15   2  -2   31.57    2.24
 -15  -2  -3   21.20    1.80
 -15  -2   3   21.39    1.71
 -15   2   3   23.51    1.96
 -15   2  -3   22.90    1.96
 -15   2   4   29.54    2.16
 -15   2  -4   27.53    2.13
 -15  -2   4   30.47    1.97
 -15   2   5    0.26    0.90
 -15  -2   5   -0.50    0.72
 -15  -2   6   58.05    2.61
 -15   2   6   53.91    2.71
 -15  -2   7    9.44    1.16
 -15   2   7   11.65    1.42
 -15   2   8   22.48    1.74
 -15  -2   8   22.53    1.61
 -15   2   9    0.46    0.80
 -15  -2   9    0.70    0.66
 -15   2  10    3.38    0.86
 -15   2  11    1.33    0.62
 -15   2  12    1.58    0.54
 -16   2   0  218.35    5.29
 -16  -2   0  202.68    4.89
 -16   2   1    9.51    1.41
 -16  -2   1    6.26    1.09
 -16  -2  -1    8.97    1.27
 -16   2  -1    7.85    1.30
 -16   2  -2   15.75    1.64
 -16  -2   2   13.09    1.32
 -16   2   2   16.30    1.65
 -16  -2   3   28.61    1.83
 -16   2  -3   29.27    2.09
 -16   2   3   28.07    2.00
 -16   2   4   29.85    2.02
 -16  -2   4   27.48    1.80
 -16   2   5    2.04    0.87
 -16  -2   5    1.85    0.73
 -16  -2   6   41.47    2.06
 -16   2   6   37.13    2.16
 -16   2   7   57.24    2.53
 -16  -2   7   59.27    2.31
 -16   2   8    6.49    0.98
 -16   2   9   15.05    1.27
 -16   2  10    0.93    0.53
 -17   2   0   -0.26    0.84
 -17  -2   0   -0.05    0.65
 -17   2   1    7.48    1.19
 -17   2  -1    6.45    1.20
 -17  -2   1    6.52    1.05
 -17  -2   2   21.01    1.61
 -17   2   2   23.23    1.73
 -17   2  -2   21.53    1.71
 -17   2   3    7.33    1.16
 -17  -2   3    6.90    0.93
 -17   2   4   35.96    2.05
 -17  -2   4   31.23    1.74
 -17   2   5   -0.11    0.61
 -17   2   6    0.25    0.63
 -17   2   7    1.04    0.62
 -17   2   8    1.44    0.63
 -18   2   0    2.15    0.72
 -18   2   1   87.89    2.87
 -18   2   2   64.13    2.47
 -18   2   3   -0.05    0.63
 -18   2   4   37.00    1.80
 -18   2   5   24.05    1.46
 -18   2   6    0.72    0.55
   0   3   0    0.27    0.36
   0   3   1   -0.30    0.43
   0   3  -1    0.94    0.28
   0   3   2    1.13    0.58
   0   3   3    0.03    0.61
   0   3   4    1.57    0.87
   0   3   4    3.48    0.60
   0   3   5    1.28    0.88
   0  -3   5    1.61    0.21
   0  -3   6    0.95    0.25
   0   3   6    1.41    0.94
   0   3   7   -0.31    0.83
   0   3   8   -0.19    0.88
   0   3   9    1.72    1.19
   0   3  10   -1.76    1.23
   0   3  11    0.34    0.41
   0   3  11   -0.85    1.05
   0   3  12   -0.19    0.43
   0   3  12   -0.99    1.17
   0   3  13    0.15    0.56
   0  -3  13   -1.26    0.80
   0   3  14    0.41    1.38
   0   3  14   -0.19    0.61
   0  -3  14    0.05    0.76
   0   3  15    0.03    0.58
   0  -3  15    0.68    0.93
   0   3  16   -0.08    0.56
   0  -3  16   -0.25    0.92
   0   3  17   -0.36    0.63
   0  -3  17    1.85    1.04
   0   3  18    0.00    0.59
   0  -3  18    0.17    0.79
   0  -3  19    0.07    0.70
   0  -3  20    0.23    0.58
  -1   3   0  379.07    4.81
   1   3   0  376.51    4.48
  -1   3   1 1002.17    8.75
   1   3  -1  986.70    5.70
  -1   3  -1  975.31    6.91
   1   3   1 1012.77    7.63
   1   3   2 1283.65   10.63
   1   3   2 1252.99    8.53
  -1   3   2 1260.44   10.83
  -1   3   3 9993.20   33.01
   1   3   3 9999.00   33.06
  -1   3   4 4214.78   23.29
   1   3   4 4288.11   23.34
  -1   3   5    8.53    1.38
   1   3   5   10.58    1.45
   1   3   5    9.17    1.16
   1   3   6   60.68    2.87
  -1   3   6   60.08    3.31
   1  -3   6   60.58    1.87
   1   3   6   61.99    3.35
   1   3   7   40.49    2.62
  -1   3   7   39.93    2.96
   1   3   7   31.78    2.64
   1   3   8    1.64    1.02
  -1   3   8   -0.18    1.00
   1   3   9  148.81    6.32
  -1   3   9  141.38    6.18
   1   3  10   96.65    5.42
  -1   3  10  100.49    5.54
  -1   3  11   18.38    1.36
   1   3  11   17.15    1.28
  -1   3  11   13.82    2.24
   1   3  11   18.01    2.47
  -1  -3  12   61.83    2.76
   1   3  12   69.37    5.15
  -1   3  12   67.57    5.15
  -1   3  12   67.17    2.62
   1   3  12   67.31    2.59
  -1  -3  13    0.68    0.86
   1   3  13    0.51    0.98
  -1   3  13    0.93    0.61
   1   3  13    0.84    0.43
   1   3  14    0.47    0.54
  -1   3  14    0.21    0.49
  -1  -3  14    0.50    0.86
   1  -3  14    0.82    0.84
   1   3  14    0.94    0.74
  -1   3  15   20.33    1.65
   1   3  15   20.74    1.68
   1  -3  15   21.67    1.94
  -1  -3  15   19.34    1.85
   1  -3  16   44.75    2.65
  -1  -3  16   42.95    2.59
   1   3  16   41.00    2.24
  -1   3  16   39.41    2.23
  -1   3  17   63.17    2.74
  -1  -3  17   61.43    2.96
   1  -3  17   61.71    2.94
   1   3  17   60.63    2.61
  -1  -3  18    2.64    1.00
   1  -3  18    3.11    0.91
  -1  -3  19    5.69    0.95
   1  -3  19    6.11    0.97
   1  -3  20   92.98    2.73
  -1  -3  20   91.82    2.75
  -1   3  20   92.58    2.74
  -2   3   0    0.56    0.56
   2   3   1 1183.50    9.75
  -2   3  -1 1156.82    9.26
  -2   3   1 1171.22   10.32
   2   3   2  113.88    3.05
  -2   3   2  118.36    3.60
  -2   3   3  657.72    9.07
  -2   3   4  414.94    7.77
  -2   3   5    4.85    1.23
   2   3   6  899.35   11.62
   2   3   6  927.65   13.14
  -2   3   6  899.51   13.01
   2   3   7  504.23    9.45
   2   3   7  506.27   10.28
  -2   3   7  496.03   10.36
  -2   3   8    0.90    1.18
   2   3   8   -0.09    0.93
   2   3   8    0.52    0.90
   2   3   9    1.02    0.86
  -2   3   9    1.07    1.07
   2   3  10   36.96    3.45
  -2  -3  10   33.24    1.85
  -2   3  10   37.38    3.46
  -2   3  10   32.92    1.69
  -2   3  11   15.21    1.24
  -2  -3  11   12.79    1.29
  -2   3  11   12.95    2.13
  -2   3  12   19.87    3.14
  -2  -3  12   22.68    1.71
   2   3  12   22.93    1.54
   2   3  12   21.60    3.24
  -2   3  12   23.61    1.61
  -2  -3  13   47.34    2.53
  -2   3  13   42.66    2.25
  -2   3  13   40.71    4.24
   2   3  13   45.85    2.27
   2   3  13   50.00    4.61
  -2   3  14   -0.22    0.61
   2   3  14   -0.45    0.47
  -2  -3  14    0.07    0.80
   2   3  14    1.19    0.98
   2   3  15   24.81    1.78
  -2   3  15   22.52    1.77
  -2  -3  15   27.79    2.09
   2  -3  15   23.75    1.97
  -2  -3  16    9.09    1.44
   2  -3  16    8.62    1.44
   2   3  16    6.07    0.98
  -2   3  16    6.60    1.10
  -2  -3  17   15.24    1.69
   2  -3  17   15.81    1.64
  -2   3  17   15.30    1.44
  -2  -3  18   36.31    2.21
   2  -3  18   35.74    2.15
  -2   3  19    1.05    0.66
  -2  -3  19    1.24    0.80
   2  -3  19   -0.42    0.68
  -2   3  20    4.81    0.78
   2  -3  20    3.13    0.61
   3  -3   0  130.58    2.68
  -3   3   0  136.13    3.80
   3  -3   1  468.44    6.18
   3   3   1  477.55    7.08
  -3   3   1  468.61    7.25
   3  -3  -1  459.84    3.65
  -3   3  -1  474.04    6.83
   3   3   2 1829.50   13.84
  -3   3   2 1804.19   15.06
  -3   3   3  246.19    5.95
  -3   3   4   27.12    2.24
  -3   3   5   59.33    3.37
   3   3   6    3.07    0.81
  -3   3   6    2.28    1.23
  -3   3   7  270.65    7.92
   3   3   7  268.21    7.29
   3   3   8    6.03    1.38
   3   3   8    6.41    1.54
  -3   3   9   38.54    3.39
   3   3   9   36.92    3.18
  -3  -3   9   38.74    1.83
   3   3   9   35.30    3.31
  -3  -3  10    3.25    0.71
  -3   3  10    2.99    1.51
  -3   3  10    2.04    0.59
  -3  -3  11   90.59    3.13
  -3   3  11   87.48    2.99
  -3   3  11   99.83    6.10
   3   3  11   96.87    5.90
  -3  -3  12    0.92    0.72
  -3   3  12    1.79    0.75
   3   3  13   76.89    2.90
   3   3  13   78.42    5.72
  -3   3  13   80.62    3.12
  -3  -3  13   84.17    3.34
  -3   3  13   74.19    5.77
  -3   3  14   76.58    3.13
  -3  -3  14   81.72    3.39
   3   3  14   74.31    2.92
   3   3  14   76.65    5.92
  -3   3  15  189.14    4.92
   3   3  15  176.10    4.47
  -3  -3  15  192.31    5.24
  -3  -3  16   30.00    2.21
   3  -3  16   36.10    2.36
   3  -3  17    4.47    1.12
  -3  -3  17    3.68    1.11
  -3  -3  18    1.37    0.90
   3  -3  18    0.29    0.78
  -3   3  18    0.27    0.80
   3  -3  19    0.23    0.57
  -3   3  19   -0.31    0.60
  -3  -3  19    1.09    0.70
  -3  -3  19    0.37    0.54
   3  -3  20    6.13    0.81
  -3   3  20    6.63    0.85
   4  -3   0    0.52    0.37
  -4   3   0    0.68    0.61
   4  -3   1  264.66    4.96
  -4   3  -1  269.00    5.83
  -4   3   1  272.54    6.19
   4   3   1  268.93    5.92
  -4   3   2  347.33    7.28
   4  -3   2  341.75    6.37
   4   3   2  346.25    6.76
   4  -3   3   70.93    3.26
   4   3   3   67.25    3.08
   4  -3  -3   67.39    1.55
  -4   3   3   64.62    3.37
   4  -3   4   14.81    1.76
   4  -3  -4   14.87    0.84
  -4   3   4   14.62    1.96
   4  -3   5   55.75    3.41
  -4   3   5   59.80    3.61
  -4   3   6  210.41    6.96
  -4   3   7   61.87    4.09
   4   3   7   54.77    3.59
   4   3   8  155.98    6.30
  -4   3   8  147.29    6.54
   4   3   9   69.49    4.67
  -4   3   9   67.76    2.44
  -4   3   9   71.59    4.86
   4   3   9   70.36    4.59
  -4  -3   9   70.51    2.52
  -4   3  10   85.27    2.90
   4   3  10   87.47    5.48
   4   3  10   79.04    5.21
  -4   3  10   91.08    5.69
  -4  -3  10   88.93    3.00
   4   3  11    6.68    1.76
  -4   3  11    8.26    1.05
  -4   3  11    8.97    2.28
  -4  -3  11    9.94    1.18
  -4   3  12   27.33    3.77
  -4   3  12   26.57    1.84
   4   3  12   34.10    3.74
  -4  -3  12   27.88    1.92
  -4   3  13  107.28    3.66
  -4  -3  13  111.09    3.87
   4   3  13   94.33    6.40
  -4   3  13  102.15    6.85
  -4  -3  14  139.90    4.45
  -4   3  14  132.89    4.18
  -4  -3  15   66.66    3.15
  -4  -3  16    2.08    1.00
  -4   3  17   24.28    1.91
  -4  -3  17   24.91    1.79
  -4  -3  17   25.33    1.96
   4  -3  17   25.33    1.96
  -4  -3  18   10.94    1.31
   4  -3  18   12.10    1.35
  -4   3  18   11.16    1.31
  -4  -3  18   10.90    1.17
  -4  -3  19   22.22    1.39
   4  -3  19   25.86    1.62
  -4   3  19   24.69    1.59
   5   3   0   89.26    3.85
  -5   3   0   89.85    3.84
   5   3   1  344.86    7.39
   5  -3   1  328.98    6.08
  -5   3   1  326.72    7.50
   5  -3   2  130.69    4.21
  -5   3   2  126.36    4.85
   5   3   2  139.74    4.73
   5  -3  -3    5.64    0.58
   5   3   3    3.90    1.07
  -5   3   3    2.28    1.07
   5  -3   3    1.94    0.83
   5  -3   4  344.87    8.07
  -5   3   4  354.19    8.67
   5  -3  -4  360.13    4.75
   5  -3   5  186.27    6.44
  -5   3   5  188.59    6.65
   5  -3   6   16.91    2.26
  -5   3   6   17.79    2.37
   5   3   7    2.33    1.33
  -5   3   7    5.24    1.45
  -5   3   8   27.91    3.10
   5   3   8   31.28    2.96
  -5  -3   8   28.74    1.60
  -5  -3   9   31.88    1.82
   5   3   9   37.91    3.59
  -5   3   9   32.08    3.40
   5   3  10   23.16    3.00
   5   3  10   21.50    2.96
  -5  -3  10   24.67    1.68
  -5   3  10   28.11    3.60
   5   3  11   46.55    4.25
  -5  -3  11   39.58    2.26
  -5   3  11   41.81    4.16
  -5  -3  12   45.42    2.48
   5   3  12   48.22    4.41
  -5   3  12   47.57    4.82
  -5   3  13   14.94    2.62
   5   3  13    8.96    2.00
  -5  -3  13   12.21    1.49
  -5  -3  14   53.48    2.88
  -5   3  15   24.85    1.99
  -5  -3  15   25.08    2.02
  -5  -3  16   27.43    2.08
  -5  -3  16   29.15    1.99
  -5   3  16   27.27    2.06
   5  -3  17   31.75    2.09
  -5   3  17   33.04    2.12
  -5  -3  17   32.72    1.93
   5  -3  18   11.41    1.25
  -5  -3  18   10.47    1.13
  -5   3  18   11.14    1.25
   5  -3  19  125.60    3.25
  -5   3  19  119.38    3.21
  -6   3   0    1.77    1.00
   6   3   0    1.09    0.88
   6   3   1   61.98    3.48
  -6   3   1   62.95    3.64
  -6   3   2   87.53    4.39
   6  -3   2   84.69    3.66
   6   3   2   84.11    4.07
   6  -3  -3   24.10    1.43
  -6   3   3   26.11    2.68
   6  -3   3   24.34    2.19
   6  -3   4  223.26    6.78
  -6   3   4  225.99    7.52
  -6   3   5   84.23    4.84
   6  -3   5   80.98    4.50
   6  -3   6   38.07    3.34
  -6   3   6   35.81    3.45
  -6   3   7   12.07    2.22
  -6   3   7   12.00    1.10
  -6   3   8    6.46    0.90
  -6   3   8    5.60    1.73
  -6  -3   8    7.27    0.88
   6   3   8    7.24    1.95
  -6  -3   8    9.05    1.03
  -6   3   9   17.82    1.46
   6   3   9   20.51    2.88
  -6  -3   9   18.08    1.36
  -6  -3   9   19.07    1.49
  -6   3   9   13.91    2.49
  -6  -3  10   39.01    2.14
  -6  -3  10   35.81    1.98
  -6   3  10   43.53    4.31
   6   3  10   41.70    4.12
  -6   3  10   37.06    2.11
   6   3  10   35.96    3.95
  -6  -3  11   41.38    2.33
   6   3  11   42.96    4.50
  -6   3  11   37.92    4.40
   6   3  11   45.33    4.58
  -6   3  11   40.62    2.31
  -6  -3  11   40.13    2.17
  -6  -3  12  181.21    4.90
  -6   3  12  167.39    9.03
  -6   3  12  182.93    4.91
   6   3  12  195.17    9.40
  -6  -3  12  183.56    4.67
  -6  -3  13    1.07    0.78
  -6   3  13    0.46    0.85
  -6  -3  13    0.75    0.89
  -6  -3  14   19.67    1.69
  -6   3  14   20.20    1.87
  -6  -3  14   20.14    1.88
  -6   3  15   45.44    2.66
  -6  -3  15   42.58    2.35
  -6   3  16    8.76    1.34
  -6  -3  16   14.05    1.39
   6  -3  17    5.51    1.02
  -6  -3  17    3.75    0.90
  -6   3  17    4.21    1.03
  -6  -3  18    1.77    0.62
  -6   3  18    0.40    0.63
   6  -3  18    1.92    0.70
  -6   3  19    3.16    0.72
   6  -3  19    4.22    0.73
   7   3   0  253.49    7.44
   7   3   1   17.00    2.12
  -7   3   1   15.15    2.19
   7   3  -1   15.56    1.97
   7  -3   2    0.42    0.70
   7   3   2    0.51    1.09
  -7   3   2    0.90    1.26
  -7   3   3   82.97    4.82
   7  -3   3   89.02    4.27
  -7   3   4  257.01    8.54
   7  -3   4  249.78    7.54
   7  -3   5   55.21    3.90
  -7   3   5   56.27    4.27
  -7   3   6    4.50    0.74
   7  -3   6    3.77    1.08
  -7   3   6    5.55    1.69
  -7   3  -6    5.55    0.78
  -7  -3   7  192.34    3.98
  -7   3   7  189.46    8.23
  -7   3   7  196.33    4.31
   7  -3   7  190.22    7.87
  -7   3   8   38.78    2.07
  -7   3   8   38.08    3.85
  -7  -3   8   31.11    1.75
   7   3   8   32.83    3.55
  -7  -3   9   25.60    1.66
   7   3   9   23.17    3.18
  -7   3   9   27.30    3.53
  -7   3   9   26.68    1.83
   7   3  10   56.85    4.85
  -7  -3  10   50.66    2.36
  -7   3  10   50.61    4.96
  -7   3  10   50.67    2.50
   7   3  11    1.41    1.63
   7   3  11    2.89    1.24
  -7  -3  11    2.90    0.82
  -7   3  11    2.94    0.99
  -7   3  11   -0.79    1.81
  -7  -3  12    0.20    0.67
  -7   3  12    0.15    0.69
   7   3  12   -0.10    0.71
  -7   3  12    0.08    0.89
  -7  -3  13   12.55    1.42
  -7   3  13   12.30    1.56
  -7  -3  14  211.29    5.11
  -7   3  14  212.64    5.48
  -7  -3  15    0.09    0.75
  -7   3  15    0.15    0.89
  -7  -3  16   34.57    1.98
  -7   3  16   35.61    2.24
  -7   3  17   56.15    2.51
   7  -3  17   54.17    2.46
  -7  -3  17   50.69    2.17
  -7   3  18    4.95    0.88
   7  -3  18    5.71    0.91
   8   3   0    0.24    0.73
   8   3  -1  115.23    5.45
   8   3   1  113.59    5.40
   8  -3   2  179.74    6.14
   8   3   2  171.86    6.72
  -8   3   2  163.84    6.94
   8   3  -2  167.57    6.57
   8  -3   3  106.83    4.98
  -8   3   3  104.23    5.66
  -8   3   4  103.23    5.80
  -8   3  -4   99.07    2.94
   8  -3   4  105.73    5.24
  -8   3   4  103.58    2.96
  -8   3   5    2.45    0.62
   8  -3   5    4.69    1.21
  -8   3  -5    3.40    0.69
  -8  -3   6   82.09    2.62
  -8   3   6   82.56    2.84
  -8   3   6   87.60    5.83
  -8   3  -6   81.08    2.91
   8  -3   6   84.46    5.21
  -8   3   7  194.51    8.84
  -8  -3   7  197.39    4.24
  -8   3   7  198.14    4.54
   8  -3   7  193.56    8.27
  -8   3   8   24.32    3.52
  -8   3   8   22.11    1.68
  -8  -3   8   20.94    1.46
   8   3   8   17.44    2.73
  -8   3   9    4.59    0.97
   8   3   9    6.97    2.02
  -8   3   9    5.82    2.03
  -8  -3   9    5.47    0.92
   8   3  10   68.78    5.76
  -8   3  10   67.22    5.84
  -8  -3  10   68.24    2.81
  -8   3  10   70.85    3.08
   8   3  11   18.22    3.60
  -8   3  11   21.13    1.88
  -8   3  11   16.33    2.98
  -8  -3  11   19.44    1.63
   8   3  11   22.29    3.38
  -8  -3  12   36.44    2.22
  -8   3  12   36.13    2.37
  -8   3  13   32.46    2.30
  -8  -3  13   33.25    2.07
  -8  -3  14  106.41    3.56
  -8   3  14  104.74    3.85
  -8  -3  15  222.86    4.93
  -8   3  15  220.68    5.34
  -8   3  16    9.00    1.27
  -8  -3  16    9.91    1.15
  -8   3  17    8.58    1.10
   8  -3  18   17.34    1.24
  -8   3  18   17.34    1.28
   9   3   0    5.38    1.68
  -9   3   0    5.69    0.80
   9   3  -1   24.29    2.81
   9   3   1   22.64    2.72
  -9   3   1   27.05    1.55
  -9   3  -1   28.73    1.59
  -9   3   2   73.22    2.53
   9  -3   2   78.70    4.35
  -9   3  -2   75.87    2.60
   9   3   2   79.39    4.85
   9   3  -2   76.14    4.81
   9   3  -3   19.31    2.50
  -9   3   3   18.79    1.38
  -9  -3  -3   17.69    1.26
  -9   3  -3   18.40    1.39
   9  -3   3   16.24    2.10
  -9  -3   4  188.73    3.89
   9  -3   4  194.05    7.46
  -9  -3  -4  186.89    4.10
  -9   3  -4  195.41    4.38
   9   3  -4  185.62    7.71
  -9   3   4  183.62    8.21
  -9   3   4  195.38    4.29
  -9   3  -5   78.19    2.89
  -9   3   5   73.61    2.75
   9  -3   5   79.93    5.08
  -9  -3   5   77.40    2.58
  -9  -3   6    0.37    0.46
  -9   3   6    0.49    1.13
   9  -3   6    1.95    1.55
  -9   3   6    1.75    0.66
  -9   3  -6    1.11    0.62
   9  -3   7   98.87    6.31
  -9   3   7   93.27    6.46
  -9   3   7  100.00    3.37
  -9  -3   7   93.92    3.03
   9   3   8   26.93    3.62
  -9  -3   8   26.45    1.70
  -9   3   8   26.46    1.88
  -9   3   8   20.40    3.02
   9   3   9   45.81    4.87
  -9  -3   9   45.57    2.32
  -9   3   9   46.47    4.74
  -9   3   9   41.52    2.42
   9   3  10   34.22    4.43
  -9  -3  10   28.35    1.92
  -9   3  10   30.42    2.16
  -9   3  10   32.87    4.13
  -9  -3  11   95.25    3.41
  -9   3  11   91.29    3.62
  -9  -3  12   32.67    2.09
  -9   3  12   34.34    2.34
  -9   3  13    8.12    1.33
  -9  -3  13    8.74    1.23
  -9  -3  14   11.83    1.31
  -9   3  14   11.40    1.44
  -9   3  15   20.33    1.71
  -9  -3  15   18.38    1.50
  -9   3  16   22.62    1.63
  -9   3  17    7.88    0.97
  10   3   0    0.90    1.09
 -10  -3   0   -0.35    0.47
 -10   3   0    0.29    0.49
 -10  -3  -1  294.19    5.02
 -10   3  -1  294.13    5.38
 -10  -3   1  296.31    4.95
 -10   3   1  299.77    5.37
  10   3   1  312.41   10.16
 -10   3   2    3.09    0.73
 -10  -3  -2    3.30    0.68
 -10   3  -2    4.01    0.82
  10   3  -2    4.03    1.60
 -10  -3   2    3.73    0.70
 -10  -3  -3    0.63    0.46
 -10   3  -3    0.21    0.52
 -10  -3   3    0.08    0.43
 -10   3   3    0.12    0.61
  10   3  -3    0.47    0.78
 -10   3   4   30.17    1.87
  10  -3   4   28.44    3.04
 -10  -3  -4   29.39    1.80
 -10  -3   4   29.15    1.64
 -10   3  -4   32.25    1.96
  10   3  -4   31.42    3.40
 -10   3  -5    2.78    0.80
 -10   3   5    4.29    0.89
 -10  -3   5    4.54    0.75
  10   3  -5    3.12    1.36
 -10   3   6   15.02    1.44
  10  -3   6   18.14    2.74
  10   3  -6   16.85    2.76
 -10   3  -6   15.58    1.58
 -10  -3   6   13.13    1.25
 -10   3   7   30.01    4.05
 -10  -3   7   28.04    1.78
 -10   3   7   29.44    1.99
  10  -3   7   29.57    3.52
 -10  -3   8   14.84    1.40
  10   3   8   14.65    3.26
 -10   3   8   13.99    3.19
 -10   3   8   15.15    1.60
  10   3   9   65.76    5.98
 -10   3   9   60.34    5.59
 -10   3   9   56.28    2.84
 -10  -3   9   59.27    2.66
 -10   3  10   90.30    3.58
 -10  -3  10   97.07    3.42
 -10   3  11   49.68    2.72
 -10  -3  11   49.59    2.50
 -10   3  12   12.98    1.58
 -10  -3  12   13.32    1.44
 -10  -3  13   30.67    1.94
 -10   3  13   26.17    2.04
 -10  -3  14   16.56    1.40
 -10   3  14   15.32    1.55
 -10   3  15    0.90    0.74
 -10   3  16   18.97    1.44
 -10   3  17    5.05    0.79
  10  -3  17    6.50    0.80
  11   3   0    9.39    2.28
 -11  -3   0   10.23    1.08
 -11   3   0   10.93    1.24
 -11  -3   1  181.68    4.11
 -11  -3  -1  179.83    4.16
 -11   3  -1  184.38    4.48
 -11   3   1  183.95    4.43
  11   3  -1  194.35    8.45
 -11  -3  -2   31.98    1.83
 -11   3  -2   32.43    1.98
 -11  -3   2   28.60    1.68
 -11   3   2   32.60    1.96
  11   3  -2   31.10    3.49
 -11   3   3  213.79    4.90
 -11   3  -3  217.19    5.00
 -11  -3   3  212.82    4.49
  11   3  -3  213.43    9.00
 -11  -3  -3  205.70    4.68
  11  -3   4   19.01    2.61
  11   3  -4   22.37    3.02
 -11  -3  -4   19.74    1.57
 -11   3  -4   19.86    1.68
 -11  -3   4   19.24    1.42
 -11   3   4   19.72    1.63
  11  -3   5  137.28    7.32
 -11  -3   5  139.17    3.79
 -11   3  -5  136.36    4.19
  11   3  -5  134.23    7.39
 -11   3   5  139.78    4.12
 -11  -3   6   19.04    1.49
 -11   3   6   18.85    1.68
 -11   3  -6   17.57    1.72
  11  -3   6   16.32    2.70
  11   3  -6   19.13    2.98
  11  -3   7   30.56    3.66
 -11  -3   7   32.09    1.95
 -11   3   7   34.98    2.25
  11   3   7   41.92    4.79
  11   3  -7   33.67    3.99
 -11  -3   8  327.13    6.14
 -11   3   8  336.72    6.71
  11   3  -8  319.91   11.70
 -11  -3   9  273.35    5.67
 -11   3   9  271.88    6.09
 -11  -3  10   27.59    1.93
 -11   3  10   25.95    2.10
 -11  -3  11    3.63    0.93
 -11   3  11    5.51    1.12
 -11  -3  12   48.68    2.39
 -11   3  12   46.80    2.55
 -11  -3  13    0.01    0.59
 -11   3  13    0.85    0.85
 -11   3  14    0.42    0.68
 -11   3  15   48.82    2.22
 -11   3  16   34.82    1.73
 -12   3   0    0.17    0.80
 -12  -3   0   -0.23    0.64
 -12   3  -1    8.68    1.20
 -12  -3  -1    9.06    1.11
  12   3  -1   12.36    2.37
 -12   3   1    9.27    1.27
 -12  -3   1    8.38    1.11
  12   3  -2   61.46    5.05
 -12   3  -2   56.06    2.71
 -12  -3   2   53.66    2.41
 -12   3   2   54.05    2.59
 -12  -3  -2   53.19    2.49
 -12  -3  -3   65.79    2.81
 -12   3  -3   64.41    2.90
 -12  -3   3   65.16    2.64
 -12   3   3   71.19    3.03
  12   3  -3   66.23    5.23
 -12   3   4   56.46    2.74
  12   3  -4   59.81    5.05
 -12   3  -4   53.45    2.74
 -12  -3   4   55.37    2.44
 -12  -3  -4   54.85    2.60
 -12   3   5    4.75    1.15
 -12  -3   5    3.65    0.83
 -12   3  -5    3.89    1.09
  12   3  -5    6.96    1.75
 -12   3   6   69.53    3.13
  12   3  -6   79.02    5.98
 -12   3  -6   75.95    3.35
 -12  -3   6   76.58    2.97
 -12   3   7    0.30    0.89
 -12  -3   7    1.52    0.69
 -12  -3   8   71.74    2.96
 -12   3   8   72.12    3.26
 -12  -3   9   50.86    2.50
 -12   3   9   52.78    2.81
 -12  -3  10    4.81    0.97
 -12   3  10    3.44    1.10
 -12  -3  11    8.85    1.10
 -12   3  11   10.90    1.44
 -12   3  12   18.49    1.66
 -12   3  13    6.17    1.11
 -12   3  14    0.35    0.67
 -12   3  15    0.69    0.56
 -13  -3   0  193.82    4.66
 -13   3   0  193.66    5.02
 -13  -3  -1  109.75    3.54
 -13  -3   1  107.98    3.48
 -13   3  -1  106.88    3.77
 -13   3   1  112.48    3.88
  13   3  -2   65.45    5.42
 -13  -3  -2   69.48    2.93
 -13   3  -2   66.02    3.03
 -13  -3   2   64.77    2.72
 -13   3   2   69.69    3.10
 -13  -3  -3  485.06    7.62
 -13   3  -3  493.01    8.08
 -13  -3   3  486.74    7.33
 -13   3   3  506.08    8.07
 -13   3   4   10.73    1.47
 -13   3  -4    8.95    1.43
 -13  -3   4    9.39    1.13
 -13   3   5   52.62    2.77
 -13   3  -5   52.05    2.82
 -13  -3   5   55.33    2.53
 -13   3   6    3.87    1.19
 -13  -3   6    3.12    0.79
 -13   3   7  204.62    5.29
 -13  -3   7  187.61    4.60
 -13  -3   8    4.36    0.94
 -13   3   8    3.84    1.06
 -13   3   9  123.47    4.06
 -13  -3   9  126.55    3.71
 -13   3  10   64.26    2.92
 -13   3  11   89.08    3.27
 -13   3  12   72.52    2.85
 -13   3  13    6.25    1.00
 -13   3  14    1.11    0.62
 -14  -3   0    0.65    0.72
 -14   3   0    0.42    0.88
 -14  -3  -1   60.72    2.79
 -14  -3   1   63.77    2.76
 -14   3  -1   65.12    3.08
 -14   3   1   71.22    3.21
 -14  -3  -2   74.94    3.11
 -14   3  -2   77.70    3.35
 -14  -3   2   76.16    2.97
 -14   3   2   78.84    3.37
 -14   3  -3   40.06    2.50
 -14  -3   3   39.94    2.16
 -14   3   3   39.89    2.44
 -14  -3   4    6.17    1.10
 -14   3  -4    7.65    1.30
 -14   3   4    7.16    1.32
 -14   3  -5   -0.16    0.75
 -14  -3   5    1.90    0.69
 -14   3   5    0.41    0.82
 -14  -3   6   20.10    1.59
 -14   3   6   19.27    1.78
 -14   3   7  120.67    3.99
 -14   3   8   26.13    2.00
 -14   3   9    2.37    1.00
 -14   3  10   18.25    1.57
 -14   3  11    2.69    0.75
 -14   3  12   15.65    1.32
 -14   3  13    0.37    0.53
 -15   3   0    0.58    0.80
 -15  -3   0    1.12    0.79
 -15  -3  -1    0.48    0.66
 -15   3   1    0.00    0.81
 -15   3  -1   -0.01    0.83
 -15  -3   1    0.18    0.64
 -15  -3  -2    9.27    1.15
 -15   3   2   10.62    1.47
 -15  -3   2   10.12    1.22
 -15   3  -2    9.76    1.42
 -15   3   3   14.96    1.62
 -15   3  -3   13.57    1.50
 -15   3  -4   -0.79    0.77
 -15   3   4    0.02    0.79
 -15   3   5    2.59    0.95
 -15   3   6    5.87    1.17
 -15   3   7  107.19    3.60
 -15   3   8   17.59    1.54
 -15   3   9   30.55    1.89
 -15   3  10   34.90    1.89
 -15   3  11    0.13    0.51
 -15   3  12    1.98    0.67
 -16   3   0   -1.27    0.80
 -16   3  -1   11.77    1.41
 -16   3   1   12.24    1.39
 -16   3   2    3.05    0.99
 -16   3  -2    3.17    1.00
 -16   3  -3   10.06    1.38
 -16   3   3   12.32    1.47
 -16   3   4    4.28    1.04
 -16   3   5    1.36    0.89
 -16   3   6    0.55    0.80
 -16   3   7    0.08    0.66
 -16   3   8    1.64    0.69
 -16   3   9   12.45    1.21
 -16   3  10   -0.06    0.52
 -17   3   0   31.52    1.98
 -17   3   1    3.39    0.93
 -17   3  -1    3.83    0.95
 -17   3  -2   15.44    1.48
 -17   3   2   16.24    1.51
 -17   3   3    8.75    1.14
 -17   3   4   -0.10    0.61
 -17   3   5    2.09    0.74
 -17   3   6    9.54    1.10
 -17   3   7   -0.21    0.50
 -17   3   8    1.45    0.58
 -18   3   0    0.29    0.69
 -18   3   1   12.08    1.27
 -18   3   2    5.54    0.94
 -18   3   3   16.97    1.34
 -18   3   4    3.56    0.78
 -18   3   5   -0.27    0.46
   0   4   0 1335.31    9.78
   0   4  -1  768.63    6.19
   0   4   1  770.71    8.20
   0   4   2  412.27    6.64
   0   4  -2  406.80    3.35
   0   4   2  417.62    4.19
   0   4   3   21.10    1.71
   0   4   4   96.97    2.53
   0   4   4   90.62    3.74
   0   4   5    6.93    1.36
   0   4   5   10.03    1.00
   0   4   6 2548.83   22.35
   0   4   7 2949.65   25.63
   0   4   8    3.57    1.31
   0   4   9    2.60    1.20
   0   4  10   84.62    5.31
   0   4  11    1.89    1.30
   0   4  12   26.29    3.44
   0  -4  13   73.55    3.13
   0   4  13   80.91    6.07
   0  -4  14   48.34    2.65
   0   4  14   49.40    4.99
   0  -4  15   12.06    1.51
   0  -4  16   21.13    1.89
   0  -4  17    6.30    1.25
   0  -4  18  113.47    3.62
   0  -4  19    1.92    0.78
   0  -4  20   75.32    2.40
   1   4   0    0.77    0.35
  -1   4   0    0.89    0.49
   1   4  -1  379.07    4.26
   1   4   1  367.06    5.70
  -1   4  -1  369.33    4.88
  -1   4   1  371.69    3.01
   1   4   1  370.19    5.25
   1   4   2    5.23    0.68
  -1   4  -2    4.57    0.59
  -1   4   2    4.69    0.87
   1   4  -2    4.30    0.29
   1   4   2    6.08    1.00
   1   4   3  102.97    3.67
  -1   4   3  109.61    3.87
  -1   4   4   62.91    3.21
   1   4   4   46.89    2.69
   1   4   5   19.09    1.50
   1   4   5   16.85    1.87
  -1   4   5   20.18    2.00
   1   4   6  392.58    7.15
   1   4   6  389.77    8.77
  -1   4   6  381.65    8.79
   1   4   7    1.52    1.01
   1   4   7    2.70    0.87
  -1   4   8    5.24    1.48
   1   4   8    4.40    1.36
   1   4   9  227.11    8.16
  -1   4   9  239.51    8.47
   1   4  10   19.94    2.83
  -1   4  10   16.47    2.66
  -1  -4  11   77.53    2.92
  -1   4  11   86.34    5.75
   1   4  11   79.75    5.52
   1   4  12   17.85    2.78
  -1   4  12   18.22    1.41
  -1  -4  12   18.92    1.60
  -1   4  12   21.94    3.16
  -1   4  13    0.26    1.08
  -1   4  13    0.88    0.39
  -1  -4  13    0.54    0.69
  -1   4  14   17.49    1.50
  -1  -4  14   13.60    1.52
   1  -4  14   15.44    1.67
  -1   4  15   13.26    1.39
  -1  -4  15   17.68    1.75
   1  -4  15   13.35    1.56
  -1  -4  16    6.76    1.31
   1  -4  16    5.19    1.31
   1  -4  17   18.94    1.73
  -1  -4  17   17.74    1.69
  -1  -4  18    1.05    0.82
   1  -4  18    0.39    0.82
   1  -4  19    5.24    0.94
  -1  -4  19    5.55    0.97
  -1   4  19    6.56    0.94
  -1  -4  20   -0.48    0.55
   1  -4  20   -0.44    0.46
  -2   4   0   62.86    2.48
   2   4   1  698.11    8.19
  -2   4  -1  699.54    7.72
  -2   4   1  711.17    8.86
   2   4   2  407.09    6.19
   2   4  -2  412.03    3.87
  -2   4  -2  427.98    5.69
  -2   4   2  426.20    7.39
  -2   4   3  764.77   10.58
   2   4   4    3.45    0.96
  -2   4   4    3.63    1.02
  -2   4   5  135.50    5.10
   2   4   5  142.92    5.12
  -2   4   6   25.74    2.55
   2   4   6   30.72    2.69
   2   4   6   31.10    2.28
   2   4   7  475.99    9.21
  -2   4   7  486.25   10.81
   2   4   7  476.88   10.55
   2   4   8  343.36    8.48
   2   4   8  348.41    9.61
  -2   4   8  346.68    9.81
  -2   4   9  212.57    8.12
   2   4   9  212.79    8.03
  -2  -4   9  207.30    4.22
  -2   4  10  108.99    3.08
  -2  -4  10  113.19    3.32
   2   4  10  111.82    6.17
  -2   4  10  119.80    6.53
  -2  -4  11    7.37    1.00
  -2   4  11    7.28    0.96
  -2   4  11    6.85    2.04
   2   4  11    9.86    2.12
   2   4  12   93.06    6.25
  -2  -4  12   89.29    3.27
  -2   4  12   91.40    3.14
  -2   4  12  101.62    6.56
   2   4  13   52.36    4.89
  -2   4  13   44.96    2.33
  -2  -4  13   46.62    2.51
  -2   4  14  169.04    4.52
  -2  -4  14  174.62    4.86
  -2   4  15   49.20    2.46
  -2  -4  15   52.19    2.75
   2  -4  15   51.79    2.76
  -2  -4  16    7.43    1.28
   2  -4  16    6.46    1.22
  -2  -4  17    4.66    1.07
   2  -4  17    3.03    0.93
  -2  -4  18   21.73    1.71
   2  -4  18   22.93    1.72
  -2  -4  19   17.12    1.38
   2  -4  19   17.74    1.42
  -2   4  19   17.89    1.39
   2  -4  20    1.65    0.56
  -3   4   0    0.86    0.62
  -3   4  -1  676.21    8.73
  -3   4   1  651.36    9.16
   3   4   1  681.98    9.04
  -3   4   2    2.80    0.98
   3   4   2    2.56    0.79
   3   4   3  466.90    7.58
  -3   4   3  492.33    9.01
  -3   4   4  565.89   10.17
  -3   4   5 1459.51   17.33
  -3   4   6   48.09    3.43
   3   4   6   51.77    3.56
  -3   4   7   26.94    2.78
   3   4   7   26.51    2.72
   3   4   7   19.65    2.17
   3   4   8   12.85    1.88
   3   4   8   11.38    1.99
  -3   4   8   13.42    2.31
  -3  -4   9  315.42    5.22
   3   4   9  324.96   10.03
   3   4   9  298.22    8.86
  -3   4   9  304.48    9.94
  -3   4  10   29.59    1.69
   3   4  10   33.29    3.54
  -3  -4  10   33.15    1.85
  -3   4  10   28.95    3.36
  -3   4  11    6.75    1.96
  -3   4  11    7.92    1.00
  -3  -4  11    7.81    1.07
   3   4  11    8.63    2.08
  -3  -4  12    0.77    0.67
  -3   4  12    0.09    0.44
   3   4  12    0.42    0.98
   3   4  13   15.84    2.76
  -3   4  13   19.55    1.61
  -3  -4  13   20.11    1.75
  -3   4  13   14.08    2.71
  -3  -4  14    3.11    1.16
  -3  -4  15  149.97    4.57
   3  -4  16    0.83    0.87
  -3  -4  16    0.15    0.86
   3  -4  17    1.83    1.03
  -3  -4  17    1.48    1.02
  -3  -4  18    2.96    0.74
  -3   4  18    2.18    0.73
  -3  -4  18    2.64    0.89
   3  -4  18    2.75    0.91
   3  -4  19   17.06    1.33
  -3   4  19   17.25    1.32
  -4   4   0  177.03    5.08
   4   4   1  149.97    4.71
  -4   4  -1  147.99    4.55
  -4   4   1  153.87    4.94
   4   4   2   59.05    2.98
  -4   4   2   58.01    3.20
   4   4   3   68.05    3.28
  -4   4   3   63.56    3.53
  -4   4   4  195.31    6.36
  -4   4   5  559.96   11.34
  -4   4   6  448.51   10.65
   4   4   7  423.86    9.79
  -4   4   7  441.31   11.17
  -4   4   8  126.16    6.35
   4   4   8  121.86    5.57
   4   4   9   19.63    2.55
  -4  -4   9   21.12    1.44
  -4   4   9   22.30    2.84
   4   4   9   21.97    2.84
  -4   4  10    0.18    1.24
  -4  -4  10    0.42    0.47
   4   4  10   -1.02    1.25
   4   4  10   -1.60    1.06
  -4   4  11   47.34    4.59
   4   4  11   48.29    4.39
  -4  -4  11   46.50    2.34
   4   4  12  105.43    6.86
  -4  -4  12  105.82    3.66
  -4   4  12  100.28    6.80
  -4  -4  13   63.27    2.98
  -4   4  13   58.73    5.53
  -4  -4  14    4.83    1.17
  -4  -4  15   38.52    2.41
  -4  -4  16   19.77    1.76
   4  -4  16   19.25    1.80
  -4   4  16   17.86    1.69
  -4  -4  17   25.92    1.67
  -4  -4  17   26.65    1.93
  -4   4  17   25.99    1.88
   4  -4  17   28.16    1.98
   4  -4  18   39.66    2.09
  -4   4  18   34.68    1.98
  -4   4  19    8.80    0.98
   4  -4  19    8.29    1.01
   5  -4   0    0.30    0.42
   5   4   0    0.02    0.73
  -5   4   0   -0.93    0.77
   5  -4   1  318.02    6.21
  -5   4  -1  328.38    7.45
  -5   4   1  335.59    7.92
   5   4   1  333.30    7.68
  -5   4   2  413.69    9.08
   5   4   2  427.68    8.63
   5   4   3  493.55    9.44
  -5   4   3  488.12   10.24
   5  -4   3  492.15    9.31
  -5   4   4    2.78    1.53
  -5   4   5   13.81    2.06
  -5   4   6   39.91    3.55
  -5   4   7    6.56    1.99
   5   4   7    5.86    1.41
   5   4   8   86.61    5.08
  -5   4   8   86.56    2.84
  -5  -4   8   90.95    2.83
  -5   4   8   85.61    5.47
   5   4   9   88.44    5.46
  -5  -4   9   94.12    3.08
   5   4   9  106.12    6.21
  -5   4   9   98.49    6.23
  -5  -4  10  154.32    4.12
   5   4  10  155.42    7.80
  -5   4  10  157.70    8.06
   5   4  10  154.72    7.55
  -5   4  11    3.93    1.89
  -5  -4  11    3.39    0.88
   5   4  11    3.17    1.40
   5   4  12    4.00    1.40
  -5  -4  12    1.23    0.82
  -5  -4  13  241.40    5.72
  -5   4  13  239.80    5.65
  -5   4  14    2.80    1.03
  -5  -4  14    2.84    0.87
  -5  -4  14    2.46    0.99
  -5  -4  15   84.17    3.15
  -5   4  15   79.17    3.35
  -5  -4  15   78.94    3.33
  -5  -4  16   30.31    1.86
  -5  -4  16   27.85    2.03
  -5   4  16   31.45    2.13
   5  -4  17   60.26    2.72
  -5   4  17   58.25    2.66
  -5   4  18   -0.09    0.56
   5  -4  18    0.23    0.69
  -5   4  19    0.85    0.50
   5  -4  19    0.88    0.63
   6  -4   0  444.04    7.12
  -6   4   0  461.29    9.71
   6   4   0  470.85    9.92
   6   4   1  504.70   10.27
   6  -4   1  480.60    8.19
  -6   4   1  501.32   10.41
   6  -4   2  773.49   11.42
  -6   4   2  795.12   13.65
   6   4   2  800.57   12.82
   6   4   3   24.16    2.45
  -6   4   3   18.64    2.39
   6  -4   3   22.87    2.24
   6  -4   4  103.92    4.85
  -6   4   4  108.47    5.45
  -6   4   5   85.41    5.05
  -6   4   6  258.92    9.03
  -6  -4   7   24.41    1.53
  -6   4   7   28.43    1.65
  -6   4   7   27.37    3.33
  -6   4   8    4.93    1.68
   6   4   8    5.55    1.62
  -6  -4   8    5.01    0.81
  -6   4   8    5.45    0.88
  -6   4   9    7.09    2.01
  -6   4   9    3.82    0.84
   6   4   9    3.45    1.46
  -6  -4   9    3.16    0.75
   6   4   9    2.57    1.24
  -6   4  10  105.11    3.51
  -6  -4  10  108.71    3.57
   6   4  10   99.80    6.31
  -6   4  10  109.86    6.96
   6   4  10  109.75    6.88
  -6  -4  11   76.96    3.12
   6   4  11   87.23    6.25
  -6   4  11   78.31    6.09
  -6   4  11   75.87    3.13
  -6  -4  11   79.36    2.98
   6   4  11   80.43    5.85
  -6  -4  12   90.57    3.47
  -6   4  12   85.82    3.42
   6   4  12   82.83    6.29
  -6   4  12   75.53    6.38
  -6  -4  12   88.26    3.18
  -6  -4  13  306.63    6.49
  -6  -4  13  310.98    5.96
  -6   4  13  302.29    6.38
  -6  -4  14  184.40    4.60
  -6  -4  14  187.00    5.07
  -6   4  14  194.82    5.19
  -6   4  15   21.05    1.83
  -6  -4  15   18.92    1.56
  -6   4  16   13.16    1.46
   6  -4  17    0.37    0.78
  -6   4  17    1.27    0.71
  -6   4  18    7.27    0.98
   6  -4  18    6.87    1.01
   6  -4  19    4.79    0.71
   7   4   0    0.37    0.88
   7  -4   1   85.50    3.79
   7   4   1   84.00    4.56
  -7   4   1   84.85    4.64
   7   4  -1   90.02    4.74
   7  -4   2  408.07    8.77
  -7   4   2  405.78   10.41
   7   4   2  422.95   10.11
   7  -4   3   14.06    1.87
  -7   4   3   14.42    2.32
   7  -4   4    5.88    1.28
  -7   4   4    8.04    1.92
  -7   4   5   12.64    2.36
   7  -4   5   16.20    2.18
  -7   4   5   14.69    1.18
  -7   4  -5   14.86    1.23
   7  -4  -6    1.52    0.50
  -7   4  -6    2.10    0.65
  -7   4   6    1.31    0.52
  -7   4   6   -0.04    1.17
  -7   4   7    0.54    0.61
  -7   4   7    2.62    1.75
  -7   4   8    0.71    0.64
   7   4   8   -2.45    1.34
  -7   4   8    0.55    1.32
   7   4   9   51.82    4.59
  -7   4   9   48.40    4.56
  -7   4   9   56.77    2.59
   7   4  10   38.23    4.19
  -7   4  10   31.24    2.07
   7   4  10   35.20    4.15
  -7   4  10   35.11    4.02
   7   4  11   62.95    5.57
   7   4  11   68.09    5.61
  -7   4  11   64.74    5.73
  -7   4  11   65.31    2.97
  -7   4  12   61.34    2.99
  -7  -4  12   63.59    2.76
  -7  -4  13   18.76    1.56
  -7   4  13   19.73    1.84
  -7   4  14    4.37    1.09
  -7   4  15    5.72    1.09
  -7   4  16   75.08    3.04
  -7   4  17    7.54    1.06
   7  -4  17    7.57    1.06
  -7   4  18   11.04    1.04
   7  -4  18   10.92    1.10
   8   4   0  619.20   13.09
   8   4   1    0.14    0.94
   8   4  -1   -2.00    1.37
   8  -4   2  117.56    5.13
  -8   4   2  120.74    6.10
  -8   4  -2  122.59    3.19
   8   4   2  126.58    5.99
  -8   4   2  119.96    3.12
   8   4  -2  127.49    6.03
   8  -4   3  101.20    4.99
  -8   4   3  104.29    2.97
  -8   4  -3  107.31    3.04
  -8   4   3   96.71    5.66
  -8   4   4    0.77    0.48
  -8   4   4    1.34    1.40
   8  -4  -4    2.50    0.56
  -8   4  -4    1.21    0.61
  -8   4   5    1.93    0.63
   8  -4   5   -0.69    1.18
  -8   4   5    2.87    1.60
  -8   4  -5    0.28    0.59
   8  -4  -5    0.72    0.42
  -8   4   6  261.21    5.09
  -8   4   6  266.05   10.32
  -8   4  -6  258.05    5.19
   8  -4  -6  240.61    4.70
  -8   4   7    8.14    1.10
  -8   4   7    8.91    2.44
   8  -4  -7    6.64    0.85
  -8   4   8    0.43    0.73
  -8   4   8    2.03    0.97
   8  -4  -8    0.57    0.47
   8  -4  -9    1.07    0.56
  -8   4   9    1.50    0.88
  -8   4  10   43.85    2.43
   8   4  10   34.73    4.40
  -8   4  10   45.90    5.06
   8  -4 -10   40.50    2.18
  -8   4  11   68.58    3.12
  -8   4  12   58.53    2.93
  -8   4  13   26.35    2.03
  -8   4  14   25.39    1.97
  -8   4  15    5.65    1.07
  -8   4  16    2.53    0.90
  -8   4  17   18.44    1.40
   8  -4  17   17.28    1.39
   8  -4  18   14.34    1.11
  -8   4  18   17.48    1.17
  -9   4   0    0.92    0.41
   9   4   0    1.36    1.32
   9   4   1    3.57    1.47
   9   4  -1    5.06    1.48
  -9   4   1    4.75    0.72
  -9   4  -1    5.38    0.80
  -9   4   2   44.57    2.05
  -9   4  -2   48.41    2.16
   9   4   2   41.34    3.82
   9   4  -2   49.38    4.15
  -9   4   3    2.74    0.71
   9  -4   3    5.28    1.51
   9   4  -3    2.62    1.41
  -9   4   3    2.06    1.87
  -9   4  -3    3.49    0.73
   9  -4  -4    0.38    0.33
  -9   4   4    0.22    0.54
   9  -4   4    2.61    0.89
   9   4  -4   -0.83    1.21
  -9   4   4   -1.16    1.62
  -9   4  -4    0.51    0.51
  -9   4  -5  169.59    4.30
  -9   4   5  167.37    4.17
   9  -4  -5  163.22    3.85
   9  -4   5  159.54    7.35
  -9   4  -6   23.32    1.75
  -9   4   6   25.35    3.44
   9  -4   6   27.29    3.36
  -9   4   6   24.66    1.74
  -9   4   7    2.94    0.89
  -9   4   7    3.20    2.00
   9   4   8   92.08    6.54
  -9   4   8   88.24    3.32
  -9   4   8   88.11    6.59
  -9   4   9    4.36    1.04
   9   4   9    3.45    1.42
  -9   4  10   50.50    2.69
  -9   4  11   36.32    2.37
  -9   4  12    1.45    1.02
  -9   4  13   21.73    1.89
  -9   4  14    3.87    1.07
  -9   4  15    5.32    1.06
  -9   4  16    0.69    0.61
  -9   4  17    2.38    0.68
   9  -4  17    2.95    0.75
  10   4   0   13.78    2.53
 -10   4   0   15.41    1.35
  10   4  -1  197.72    8.41
 -10   4  -1  184.84    4.37
 -10   4   1  180.67    4.26
  10   4   1  187.56    8.17
 -10   4  -2    8.56    1.07
 -10   4   2   10.04    1.17
 -10   4  -3  188.69    4.52
  10   4  -3  190.38    8.45
 -10   4   3  191.81    4.48
 -10   4   4    0.01    0.60
 -10   4  -4   -0.10    0.62
 -10   4  -5  145.30    4.19
  10  -4   5  147.42    7.36
 -10   4   5  141.73    4.04
  10   4  -5  141.37    7.47
 -10   4   6  135.12    4.02
  10   4  -6  134.74    7.46
 -10   4  -6  139.54    4.25
 -10   4   7    5.19    2.06
 -10   4   7    5.77    1.11
 -10   4   8    1.28    0.85
  10   4   8   -2.25    1.92
 -10   4   8   -3.23    1.48
 -10   4   9    2.18    0.95
 -10   4  10   25.59    2.02
 -10   4  11    3.86    1.02
 -10   4  12    1.51    0.91
 -10   4  13    3.49    0.98
 -10   4  14   -0.59    0.75
 -10   4  15   23.42    1.66
 -10   4  16   14.56    1.24
 -11   4   0    0.13    0.64
  11   4   0    2.13    1.06
  11   4  -1    2.24    1.25
 -11   4  -1    0.43    0.71
 -11   4   1    0.74    0.74
 -11   4  -2   18.67    1.59
 -11   4   2   17.92    1.57
 -11   4   3    1.41    0.72
 -11   4  -3    1.38    0.80
 -11   4  -4  129.61    4.03
  11   4  -4  137.34    7.54
 -11   4   4  134.45    4.04
 -11   4   5   46.95    2.51
  11   4  -5   39.10    4.06
 -11   4  -5   44.50    2.52
 -11   4   6    5.50    1.13
  11   4  -6    3.82    1.57
 -11   4  -6    4.00    1.10
 -11   4   7   62.28    2.92
  11   4  -7   63.21    5.51
 -11   4   8   76.76    3.26
 -11   4   9   97.63    3.69
 -11   4  10   15.57    1.68
 -11   4  11   74.93    3.20
 -11   4  12   13.61    1.47
 -11   4  13   60.35    2.67
 -11   4  14    4.84    0.91
 -11   4  15   20.32    1.42
 -11   4  16    0.97    0.52
 -12   4   0  238.13    5.43
 -12   4  -1  264.09    5.72
 -12   4   1  262.10    5.69
  12   4  -1  269.89   10.85
  12   4  -2  212.48    9.61
 -12   4  -2  215.18    5.18
 -12   4   2  214.07    5.16
 -12   4  -3  222.95    5.40
 -12   4   3  222.33    5.28
  12   4  -3  211.78    9.61
  12   4  -4   43.11    4.32
 -12   4  -4   45.57    2.55
 -12   4   4   45.96    2.53
 -12   4   5  191.59    5.03
 -12   4  -5  191.21    5.18
 -12   4   6   28.23    2.07
 -12   4   7  112.67    3.94
 -12   4   8   16.62    1.70
 -12   4   9   46.31    2.59
 -12   4  10    0.90    0.80
 -12   4  11    1.58    0.91
 -12   4  12    1.18    0.70
 -12   4  13    5.95    1.06
 -12   4  14   33.96    1.79
 -12   4  15   66.26    2.24
 -13   4   0   -0.20    0.88
 -13   4  -1    8.59    1.37
 -13   4   1   10.85    1.40
 -13   4   2   20.54    1.82
 -13   4  -2   19.78    1.83
 -13   4  -3  103.56    3.80
 -13   4   3   98.23    3.64
 -13   4  -4   32.95    2.28
 -13   4   4   31.81    2.20
 -13   4  -5    0.68    0.94
 -13   4   5    0.04    0.86
 -13   4   6    0.25    0.85
 -13   4   7    1.36    0.81
 -13   4   8    5.53    1.20
 -13   4   9   11.35    1.43
 -13   4  10   13.78    1.49
 -13   4  11   80.88    3.04
 -13   4  12   32.12    1.89
 -13   4  13   88.54    2.79
 -13   4  14   52.49    1.99
 -14   4   0  487.66    8.07
 -14   4  -1   12.36    1.48
 -14   4   1   12.21    1.55
 -14   4  -2   90.51    3.55
 -14   4   2   89.83    3.55
 -14   4  -3   32.35    2.22
 -14   4   3   30.36    2.19
 -14   4  -4    9.84    1.41
 -14   4   4   11.07    1.31
 -14   4   5    6.36    1.21
 -14   4   6   30.58    2.13
 -14   4   7   43.58    2.48
 -14   4   8   19.97    1.74
 -14   4   9   35.75    2.14
 -14   4  10    5.16    0.89
 -14   4  11    7.36    0.99
 -14   4  12   31.42    1.68
 -14   4  13   46.76    1.83
 -15   4   0    0.68    0.84
 -15   4  -1   13.40    1.53
 -15   4   1   12.94    1.50
 -15   4   2    0.03    0.83
 -15   4  -2   -0.40    0.74
 -15   4   3    0.49    0.73
 -15   4  -3    0.90    0.77
 -15   4  -4    2.12    0.90
 -15   4   4    3.51    1.09
 -15   4   5    0.77    0.84
 -15   4   6    6.09    1.11
 -15   4   7    6.01    1.11
 -15   4   8    1.03    0.72
 -15   4   9   41.66    2.06
 -15   4  10   20.35    1.43
 -15   4  11   68.04    2.31
 -16   4   0    8.93    1.31
 -16   4   1    4.36    1.03
 -16   4  -1    4.42    1.08
 -16   4  -2   47.76    2.50
 -16   4   2   51.04    2.54
 -16   4   3    1.35    0.84
 -16   4  -3    0.53    0.75
 -16   4   4   14.85    1.46
 -16   4   5   -0.07    0.62
 -16   4   6   13.75    1.36
 -16   4   7    1.51    0.65
 -16   4   8   10.71    1.16
 -16   4   9    4.86    0.80
 -16   4  10   11.31    0.92
 -17   4   0    0.13    0.53
 -17   4  -1    0.78    0.67
 -17   4   1    1.04    0.67
 -17   4   2    1.40    0.69
 -17   4  -2   -0.78    0.77
 -17   4   3   -0.46    0.64
 -17   4   4    7.15    0.96
 -17   4   5    1.09    0.62
 -17   4   6   -0.39    0.56
 -17   4   7    0.65    0.50
 -18   4   0   43.57    1.99
 -18   4   1    0.47    0.56
 -18   4   2   44.97    1.98
 -18   4   3    2.25    0.64
 -18   4   4    0.32    0.46
   0   5   0    0.27    0.40
   0   5   1    0.73    0.51
   0   5  -1    0.32    0.41
   0   5   1    0.28    0.42
   0   5   2    0.83    0.30
   0   5  -2    0.02    0.19
   0   5   3   -0.15    0.67
   0   5   4    0.98    0.40
   0   5   4    0.75    0.93
   0   5   5    1.41    0.95
   0   5   6    1.33    1.21
   0   5   7    0.83    1.11
   0   5   8   -0.69    1.33
   0   5   9   -0.48    1.56
   0   5  10    0.21    1.18
   0   5  11    1.69    1.51
   0  -5  12    0.25    0.67
   0   5  12    0.49    0.49
   0   5  13    5.57    1.83
   0  -5  13   -0.23    0.82
   0  -5  14    0.14    0.82
   0  -5  15   -0.34    0.82
   0  -5  16    0.44    0.87
   0  -5  17   -0.07    0.81
   0  -5  18    0.69    0.72
   0   5  19   -1.40    0.59
   0  -5  19   -0.10    0.66
   1   5   0  133.57    3.44
  -1   5   0  127.38    3.60
   1   5   1  574.56    7.84
  -1   5  -1  576.29    6.73
   1   5  -1  568.41    6.05
   1   5   1  574.08    7.15
  -1   5   1  569.77    8.26
   1   5  -2   11.26    0.60
  -1   5   2   12.17    1.44
  -1   5  -2   11.72    0.89
   1   5   2   11.40    1.34
   1   5   2   12.10    1.04
  -1   5   3    6.67    1.23
   1   5   3    8.85    1.31
   1   5   4    1.19    0.85
  -1   5   4    1.37    0.83
  -1   5   5   20.17    2.21
   1   5   5   20.65    1.53
   1   5   5   19.55    2.15
  -1   5   6   74.72    4.28
   1   5   6   75.78    3.17
   1   5   6   72.44    4.12
  -1   5   7   77.52    4.65
   1   5   7   73.83    4.46
   1   5   8  259.70    8.73
  -1   5   8  255.48    8.68
   1   5   9  529.70   13.14
  -1   5   9  521.99   13.14
   1   5  10  380.42   11.77
  -1  -5  10  370.71    6.04
  -1   5  10  396.13   12.15
   1   5  11   77.89    5.72
  -1  -5  11   68.75    2.77
  -1   5  11   66.44    5.38
   1   5  12    0.24    1.28
  -1  -5  12    0.25    0.67
  -1   5  12    0.76    1.27
  -1  -5  13  191.04    4.92
  -1   5  13  182.61    9.41
   1   5  13  187.79    9.59
  -1  -5  14  291.78    6.15
   1  -5  14  289.67    6.19
  -1  -5  15   75.95    3.25
   1  -5  15   71.50    3.17
  -1  -5  16    2.65    0.93
   1  -5  16    2.52    1.02
   1  -5  17   11.78    1.39
  -1  -5  17   10.94    1.38
  -1   5  18    7.28    1.01
  -1  -5  18    6.07    0.95
   1  -5  18    6.73    1.09
  -1   5  19    3.10    0.67
  -1  -5  19    4.46    0.79
   1  -5  19    3.63    0.78
   1  -5 -19    5.72    0.82
  -2   5   0    0.51    0.53
   2   5   0    0.77    0.53
  -2   5   1    9.74    1.29
   2   5  -1   12.08    0.99
   2   5   1   10.65    1.17
  -2   5  -1   10.72    1.12
   2   5   1   10.77    1.17
  -2   5  -2   26.67    1.60
   2   5   2   33.27    2.16
   2   5   2   26.90    1.75
   2   5  -2   28.65    1.08
  -2   5   2   28.43    2.18
   2   5   3   82.08    3.66
  -2   5   3   85.24    3.85
   2   5   4  128.49    4.85
  -2   5   4  121.07    4.91
   2   5   5   14.01    1.89
  -2   5   5   13.90    1.98
  -2   5   6  715.96   13.25
   2   5   6  710.93   12.92
   2   5   6  720.41   10.64
   2   5   7   44.98    3.56
  -2   5   7   43.40    3.68
   2   5   7   49.57    3.07
   2   5   8   26.32    2.98
  -2   5   8   22.91    2.69
   2   5   8   25.19    2.41
   2   5   9  309.48   10.18
  -2  -5   9  278.40    4.95
  -2   5   9  295.61   10.12
   2   5  10  366.41   11.58
  -2  -5  10  338.85    5.76
  -2   5  10  342.92   11.39
   2   5  11   74.09    5.53
  -2  -5  11   67.13    2.74
  -2   5  11   73.22    5.64
   2   5  12    3.99    1.46
  -2  -5  12    2.18    0.73
  -2  -5  13   20.70    1.75
  -2   5  13   24.23    3.42
  -2  -5  14  150.67    4.46
  -2  -5  15    1.02    0.81
   2  -5  15    2.43    0.95
  -2  -5  16   19.34    1.71
   2  -5  16   19.27    1.72
  -2  -5  17   16.98    1.57
   2  -5  17   20.89    1.74
  -2  -5  18   11.77    1.24
   2  -5  18   13.69    1.32
  -2   5  18   13.46    1.28
  -2  -5  19   25.91    1.59
   2  -5  19   25.29    1.55
  -2   5  19   27.00    1.48
  -3   5   0  330.89    6.72
  -3   5   1    7.84    1.28
   3   5   1   11.87    1.38
  -3   5  -1    9.48    1.20
  -3   5   2   12.76    1.56
   3   5   2    1.05    0.59
  -3   5   3  197.31    6.17
   3   5   3  194.59    5.15
   3   5   4  471.15    9.66
  -3   5   4  452.45    9.80
  -3   5   5  267.30    7.92
   3   5   5  274.20    7.81
   3   5   6  160.34    6.32
  -3   5   6  153.86    6.38
   3   5   7   19.55    2.28
   3   5   7   17.89    2.52
  -3   5   7   13.91    2.43
   3   5   8  129.85    5.53
   3   5   8  137.09    6.54
  -3   5   8  126.81    6.47
   3   5   9    1.75    1.27
   3   5   9    2.17    1.52
  -3  -5   9    0.06    0.46
  -3  -5  10   18.29    1.45
  -3   5  10   21.95    3.22
   3   5  10   21.22    3.06
   3   5  11  194.41    9.04
  -3  -5  11  190.49    4.62
  -3   5  11  189.02    9.10
  -3  -5  12   22.34    1.75
  -3   5  12   19.21    3.01
  -3  -5  13    0.13    0.78
  -3   5  13   -2.18    1.42
  -3  -5  14   35.74    2.25
  -3  -5  15   39.84    2.41
  -3  -5  16   12.15    1.47
   3  -5  16   10.52    1.40
  -3   5  16   11.65    1.39
  -3   5  17    1.61    0.78
  -3  -5  17    2.43    0.89
   3  -5  17    1.84    0.88
  -3   5  18    7.56    1.01
  -3  -5  18    8.08    1.06
   3  -5  18    7.55    1.03
   3  -5  19   24.82    1.49
  -3   5  19   22.67    1.39
  -4   5   0    0.97    0.76
  -4   5  -1   74.39    3.41
  -4   5   1   68.12    3.52
   4   5   1   67.76    3.42
  -4   5   2  178.48    5.87
   4   5   2  169.00    5.29
   4   5   3  184.68    5.52
  -4   5   3  169.77    6.08
  -4   5   4   91.06    4.70
  -4   5   5 1174.68   17.33
  -4   5   6   18.22    2.63
   4   5   6   21.78    2.68
   4   5   7    1.63    1.10
  -4   5   7    0.12    1.25
   4   5   7    1.38    1.10
   4   5   8  288.32    8.67
  -4  -5   8  298.92    4.98
   4  -5   8  288.42    4.76
  -4   5   8  293.75   10.09
   4   5   8  278.05    9.56
   4   5   9    8.76    2.22
   4   5   9    9.21    2.06
  -4  -5   9   10.67    1.09
  -4   5   9   11.94    2.32
   4   5  10    0.61    1.16
  -4   5  10    1.60    1.54
  -4  -5  10    0.54    0.60
   4   5  10    0.27    0.80
   4   5  11   60.59    5.02
  -4  -5  11   60.67    2.68
  -4   5  11   65.26    5.42
  -4   5  12  344.72   13.01
   4   5  12  352.32   12.91
  -4  -5  12  337.37    6.50
  -4  -5  13  112.52    3.87
  -4   5  14   -0.24    0.79
  -4  -5  14    0.55    0.85
  -4  -5  15   26.97    2.01
  -4   5  15   31.25    2.10
  -4  -5  16   28.84    2.00
  -4   5  16   27.80    1.95
   4  -5  16   29.94    2.06
  -4   5  17   -0.06    0.63
  -4  -5  17    0.16    0.75
   4  -5  17    1.16    0.86
  -4   5  18    2.33    0.70
   4  -5  18    2.30    0.78
   4  -5  19    1.22    0.62
  -5   5   0   41.67    2.94
   5   5   0   40.09    2.95
   5   5   1   21.17    2.17
  -5   5   1   23.30    2.35
   5   5   2 2243.39   20.80
  -5   5   2 2210.21   22.10
  -5   5   3  164.68    6.31
   5   5   3  163.32    5.70
  -5   5   4   30.43    3.10
  -5   5   5  134.22    6.24
  -5   5   6   97.41    5.60
   5   5   7   49.93    4.17
  -5   5   7   55.56    4.55
  -5   5   7   52.23    2.16
   5   5   8  180.55    7.40
  -5  -5   8  178.69    3.98
   5   5   8  169.44    7.79
  -5   5   8  164.09    3.98
  -5   5   8  169.29    8.00
  -5   5   9   18.48    1.48
   5   5   9   14.13    2.38
  -5  -5   9   18.89    1.46
  -5   5   9   14.82    2.92
   5   5   9   17.76    2.76
  -5  -5  10   23.97    1.69
   5   5  10   27.02    3.21
  -5   5  10   20.48    3.19
   5   5  10   23.13    3.25
  -5   5  10   21.30    1.67
  -5   5  11    4.73    1.03
  -5   5  11    2.76    1.92
  -5  -5  11    4.49    0.96
   5   5  11    5.32    1.93
  -5   5  12    4.36    0.93
  -5   5  12    2.56    1.56
  -5  -5  12    3.16    0.92
  -5  -5  13   56.85    2.80
  -5   5  13   58.56    2.85
  -5  -5  14   94.06    3.57
  -5   5  14   90.80    3.54
  -5   5  15    2.81    0.93
  -5  -5  15    2.58    1.03
  -5   5  16    7.63    1.15
  -5   5  17    0.07    0.65
   5  -5  17    0.54    0.80
   5  -5  18   12.01    1.18
   5  -5 -18   10.29    0.91
  -5   5  18    9.62    1.07
   5  -5  19   -0.33    0.54
   5  -5 -19   -1.16    0.54
  -6   5   0    0.07    0.97
   6   5   0   -0.44    0.95
  -6   5   1    8.89    1.67
   6   5   1    8.20    1.61
   6   5  -1   10.77    1.78
  -6   5   2    4.34    1.56
   6   5   2    4.80    1.18
   6   5   3    9.65    1.76
  -6   5   3    5.46    1.72
  -6   5   4    0.08    1.70
  -6   5   5   18.73    2.65
   6  -5  -5   23.73    1.50
  -6   5   6  121.07    6.54
  -6   5   6  117.60    3.24
  -6   5   7  175.97    4.07
  -6  -5   7  178.62    3.98
  -6   5   7  182.51    8.31
   6   5   8   26.78    3.08
  -6  -5   8   34.53    1.87
  -6   5   8   32.89    3.95
   6   5   8   31.62    3.70
  -6   5   8   33.43    1.90
  -6   5   9    7.20    2.41
  -6   5   9    8.29    1.10
   6   5   9    8.77    2.23
  -6  -5   9    6.80    1.00
   6   5   9    8.42    2.27
   6   5  10   47.62    4.53
  -6  -5  10   52.54    2.52
   6   5  10   50.08    4.62
  -6   5  10   47.28    4.73
  -6   5  10   51.80    2.52
   6   5  11    9.92    2.19
  -6   5  11    5.82    1.11
  -6  -5  11    6.64    1.10
   6   5  11   12.37    2.86
  -6  -5  12    3.67    0.94
  -6   5  12    3.59    1.00
  -6  -5  13   28.45    2.08
  -6   5  13   29.13    2.12
  -6   5  14    1.60    0.83
  -6   5  15    2.63    0.99
  -6   5  16    1.96    0.82
   6  -5 -16    4.57    0.80
  -6   5  17    4.14    0.87
   6  -5  17    4.53    0.95
  -6   5  18    1.01    0.61
   6  -5  18    1.78    0.71
   7   5   0  647.76   13.14
  -7   5   1   18.14    2.41
   7   5   1   19.09    2.47
   7   5  -1   22.63    2.78
  -7   5   2    1.97    1.41
   7   5   2    0.32    1.11
   7  -5  -3  529.05    6.78
  -7   5   3  535.57   12.94
   7   5   3  552.66   12.13
   7  -5  -4  186.98    4.13
  -7   5   4  185.73    7.97
  -7   5  -4  185.21    3.95
  -7   5   4  190.44    3.96
  -7   5   5   17.62    1.31
  -7   5   5   15.33    2.54
  -7   5  -5   19.78    1.40
   7  -5  -5   19.64    1.44
  -7   5   6  243.80    4.84
  -7   5   6  241.45    9.76
   7  -5  -6  240.20    4.89
  -7   5   7   12.34    2.57
  -7   5   7   13.59    1.25
   7  -5  -7   12.92    1.26
   7   5   8  185.13    8.34
   7  -5  -8  180.51    4.50
  -7   5   8  184.67    9.04
  -7   5   8  186.86    4.54
   7   5   9   49.35    4.69
  -7   5   9   40.48    4.53
   7   5   9   44.93    4.80
  -7   5   9   42.83    2.30
   7   5  10  141.08    7.90
   7   5  10  139.16    8.09
  -7   5  10  154.49    8.86
  -7   5  10  150.79    4.32
   7   5  11   50.74    5.31
  -7   5  11   50.08    5.47
  -7   5  11   48.06    2.62
  -7   5  12   96.70    3.63
  -7   5  13   -0.21    0.79
  -7   5  14    8.13    1.31
   7  -5 -14    8.78    1.17
  -7   5  15   19.24    1.66
   7  -5 -15   17.06    1.41
  -7   5  16  193.34    4.55
  -7   5  17    4.25    0.82
   7  -5  17    4.06    0.89
  -7   5  18    4.72    0.66
   7  -5  18    5.32    0.80
   7  -5 -18    4.83    0.73
  -8   5   0    0.08    0.42
   8   5   0    0.36    1.23
   8   5  -1    2.80    1.12
  -8   5   1    3.77    0.73
   8   5   1    2.85    1.24
  -8   5  -1    4.40    0.78
   8  -5   2   32.49    1.61
   8   5   2   27.00    3.00
  -8   5   2   22.25    2.84
  -8   5  -2   25.61    1.55
   8   5  -2   29.01    3.12
  -8   5   2   26.62    1.57
  -8   5   3   15.66    2.68
  -8   5  -3   17.45    1.32
  -8   5   3   17.17    1.33
   8  -5  -3   16.40    1.30
   8   5  -3   16.72    2.52
  -8   5   4   67.48    5.24
  -8   5  -4   71.87    2.62
  -8   5   4   67.89    2.54
   8  -5  -4   63.74    2.52
  -8   5   5    1.10    0.65
  -8   5  -5    0.74    0.52
  -8   5   5    1.20    1.31
   8  -5  -5    2.65    0.58
  -8   5   6  191.26    4.50
  -8   5   6  184.47    8.93
   8  -5  -6  181.61    4.37
  -8   5   7    1.73    0.74
  -8   5   7    0.19    1.22
   8  -5  -7    0.44    0.55
   8   5   8   20.53    3.03
  -8   5   8   23.30    1.74
  -8   5   8   24.56    3.67
   8  -5  -8   24.18    1.69
  -8   5   9    8.65    1.17
   8   5   9    8.51    2.22
   8   5   9   13.55    2.94
  -8   5   9   10.09    2.44
   8  -5  -9   12.50    1.33
   8   5  10  296.13   11.81
   8  -5 -10  296.03    5.95
  -8   5  10  320.53   13.05
   8   5  10  298.76   12.23
  -8   5  10  303.64    6.26
  -8   5  11  112.99    3.94
   8  -5 -11  107.86    3.66
  -8   5  12   48.53    2.63
   8  -5 -12   41.41    2.29
  -8   5  13   10.82    1.37
  -8   5  14    8.58    1.20
  -8   5  15   11.50    1.27
  -8   5  16    8.45    1.07
  -8   5  17    1.75    0.63
   8  -5  17    0.80    0.60
  -9   5   0    3.92    0.79
   9   5   0    4.46    1.97
   9  -5   1  143.33    3.51
  -9   5  -1  148.72    3.80
  -9   5   1  146.51    3.71
   9   5  -1  142.77    7.11
   9   5   1  152.24    7.22
  -9   5   2   77.63    2.75
  -9   5  -2   79.95    2.81
   9   5   2   76.31    5.27
   9   5  -2   79.31    5.32
  -9   5   3   71.51    2.71
  -9   5   3   74.54    5.44
  -9   5  -3   75.57    2.82
   9   5  -3   82.81    5.56
  -9   5   4   72.42    2.78
  -9   5   4   73.04    5.59
  -9   5  -4   74.79    2.85
   9   5  -4   71.83    5.19
   9  -5  -4   68.80    2.66
  -9   5   5    1.60    0.71
  -9   5   5    1.44    2.05
  -9   5  -5   -0.88    0.66
   9  -5  -5    0.28    0.50
  -9   5   6    5.48    1.05
  -9   5   6    5.19    2.03
   9  -5  -6    6.61    0.93
  -9   5   7    1.79    0.73
  -9   5   7    3.18    1.26
   9  -5  -7    1.10    0.61
  -9   5   8    1.56    0.77
   9   5   8    1.47    1.46
   9  -5  -8    1.76    0.66
  -9   5   9    0.49    0.73
   9   5   9    1.22    1.42
   9  -5  -9    0.21    0.62
   9  -5 -10   86.70    3.16
  -9   5  10   87.86    3.49
  -9   5  11    0.14    0.84
  -9   5  12   47.80    2.60
  -9   5  13   13.01    1.45
  -9   5  14   41.43    2.28
  -9   5  15   23.01    1.59
  -9   5  16   11.20    1.12
   9  -5  17   15.23    1.14
 -10   5   0    0.16    0.61
  10   5   0    0.31    1.68
  10   5  -1   18.01    2.86
  10  -5   1   21.17    1.46
 -10   5  -1   19.83    1.54
 -10   5   1   22.67    1.62
  10   5   1   16.55    2.82
 -10   5   2    0.70    0.66
  10   5  -2    2.38    1.65
 -10   5  -2    0.20    0.59
 -10   5   3   97.24    3.27
 -10   5  -3   92.97    3.27
  10   5  -3   96.87    6.27
 -10   5   4   41.24    2.23
 -10   5  -4   40.10    2.22
  10   5  -4   38.66    4.09
  10   5  -5    8.24    1.89
 -10   5   5    7.66    2.55
 -10   5   5   10.72    1.30
 -10   5  -5   10.45    1.31
 -10   5   6   14.71    2.73
 -10   5   6   14.18    1.46
  10   5  -6   11.98    2.68
 -10   5   7   29.60    2.03
 -10   5   7   26.59    3.68
  10   5  -7   28.36    3.59
 -10   5   8    0.77    0.79
 -10   5   9   12.91    1.48
 -10   5  10   41.74    2.46
 -10   5  11   35.82    2.26
 -10   5  12   30.41    2.05
 -10   5  13   16.75    1.54
 -10   5  14   11.59    1.29
  10  -5 -15    0.92    0.50
 -10   5  15    0.99    0.59
 -10   5  16   26.18    1.45
  11   5   0   21.69    3.03
 -11   5   0   25.09    1.83
 -11   5  -1   11.05    1.28
 -11   5   1   12.88    1.38
  11   5  -1   12.44    2.39
 -11   5  -2   82.81    3.21
 -11   5   2   78.96    3.07
  11   5  -2   75.86    5.86
 -11   5  -3   15.12    1.56
 -11   5   3   11.93    1.31
  11   5  -3   15.81    2.95
 -11   5  -4   69.80    3.04
 -11   5   4   62.23    2.80
  11   5  -4   64.78    5.52
 -11   5   5   32.20    2.14
 -11   5  -5   29.87    2.11
  11   5  -5   32.53    3.84
 -11   5   6   -0.09    0.79
 -11   5   7    6.13    1.21
 -11   5   8   17.67    1.72
 -11   5   9   81.90    3.35
 -11   5  10   -0.45    0.72
 -11   5  11    1.93    0.82
 -11   5  12   16.02    1.53
 -11   5  13    0.59    0.57
 -11   5  14   17.01    1.37
 -11   5  15   14.29    1.15
  12   5   0    4.13    1.69
 -12   5   0    0.85    0.88
 -12   5  -1   13.39    1.52
 -12   5   1   12.22    1.47
  12   5  -1   16.43    2.51
 -12   5   2    1.01    0.83
  12   5  -2   -0.43    0.52
 -12   5  -2    0.53    0.73
 -12   5  -3   44.35    2.51
 -12   5   3   44.02    2.45
 -12   5  -4  241.73    5.72
 -12   5   4  242.75    5.57
 -12   5  -5   55.68    2.85
 -12   5   5   51.89    2.72
 -12   5   6  121.32    4.02
 -12   5   7   15.66    1.71
 -12   5   8    8.16    1.34
 -12   5   9    0.51    0.87
 -12   5  10   30.39    2.06
 -12   5  11    0.48    0.75
 -12   5  12    2.99    0.82
 -12   5  13   22.56    1.56
 -12   5  14    6.73    0.86
 -13   5   0  225.58    5.47
 -13   5  -1   63.31    3.00
 -13   5   1   62.62    2.93
 -13   5  -2   54.62    2.82
 -13   5   2   49.19    2.65
 -13   5  -3   15.35    1.57
 -13   5   3   15.13    1.57
 -13   5  -4    4.97    1.06
 -13   5   4    5.96    1.24
 -13   5  -5   39.80    2.45
 -13   5   5   37.49    2.34
 -13   5   6   35.74    2.26
 -13   5   7   25.44    1.93
 -13   5   8   13.13    1.47
 -13   5   9   40.47    2.31
 -13   5  10    1.68    0.78
 -13   5  11   12.91    1.31
 -13   5  12  137.99    3.54
 -13   5  13    8.07    0.94
 -14   5   0    0.33    0.74
 -14   5  -1   71.57    3.13
 -14   5   1   72.28    3.17
 -14   5   2   12.31    1.51
 -14   5  -2    9.60    1.34
 -14   5  -3   30.05    2.12
 -14   5   3   29.05    2.08
 -14   5  -4   11.12    1.40
 -14   5   4   11.44    1.33
 -14   5   5    0.54    0.70
 -14   5   6    0.90    0.75
 -14   5   7    4.72    0.99
 -14   5   8   19.65    1.61
 -14   5   9    8.24    1.12
 -14   5  10   68.74    2.61
 -14   5  11   19.99    1.41
 -14   5  12    0.90    0.51
 -15   5   0   22.31    1.83
 -15   5  -1    5.83    1.16
 -15   5   1    5.11    1.06
 -15   5   2   -0.20    0.79
 -15   5  -2    1.03    0.73
 -15   5  -3   31.06    2.11
 -15   5   3   31.79    2.08
  15  -5  -4   13.16    1.18
 -15   5   4   12.66    1.39
 -15   5   5   14.86    1.45
 -15   5   6   42.15    2.27
 -15   5   7   20.11    1.60
 -15   5   8   -0.30    0.56
 -15   5   9   31.21    1.75
 -15   5  10  103.31    2.89
 -16   5   0   -0.14    0.72
 -16   5   1    3.78    0.94
 -16   5  -1    3.66    0.99
 -16   5   2    9.12    1.25
 -16   5  -2   10.91    1.29
 -16   5   3   15.60    1.43
 -16   5   4    7.25    1.03
 -16   5   5    5.49    0.93
  16  -5  -6    3.85    0.61
 -16   5   6    4.48    0.86
  16  -5  -7    2.44    0.57
 -16   5   7    1.86    0.69
 -16   5   8    2.05    0.63
  16  -5  -8    1.51    0.52
 -16   5   9    1.56    0.51
 -17   5   0   13.08    1.27
 -17   5  -1   37.95    2.01
 -17   5   1   38.19    1.97
 -17   5   2   46.17    2.13
 -17   5   3    6.17    0.97
 -17   5   4   41.98    1.97
 -17   5   5    0.41    0.51
 -17   5   6   25.16    1.42
 -18   5   1    4.68    0.71
   0   6   0  309.61    5.86
   0   6  -1  230.34    4.41
   0   6   1  236.47    4.20
   0   6   1  237.11    5.67
   0   6   2  485.75    8.70
   0   6   3    9.88    1.52
   0   6   4   38.31    2.90
   0   6   5  321.72    8.57
   0   6   6 1510.06   19.63
   0   6   7 2493.24   26.91
   0   6   8   49.90    4.22
   0   6   9  112.44    6.48
   0   6  10   22.03    3.18
   0   6  11   -1.13    1.55
   0   6  12  159.07    8.81
   0  -6  12  143.93    4.17
   0  -6  13  447.76    7.45
   0  -6  14  208.74    5.15
   0  -6  15    0.12    0.80
   0  -6  16  145.73    4.17
   0  -6  17   74.97    2.88
   0   6  18   -0.93    0.54
   0  -6  18   -0.58    0.54
   0  -6  19    5.86    0.84
   1   6   0   -0.35    0.40
  -1   6   0   -0.33    0.24
  -1   6  -1    0.24    0.42
   1   6   1    0.23    0.40
   1   6   1    0.24    0.47
  -1   6   1    0.75    0.55
   1   6  -1    0.89    0.36
  -1   6   2   11.52    1.50
   1   6   2   13.39    1.49
   1   6   2   11.91    1.11
   1   6   3   29.23    2.41
  -1   6   3   27.93    2.38
   1   6   4  131.37    5.22
  -1   6   4  131.90    5.37
   1   6   5   88.71    4.63
  -1   6   5   87.12    4.71
   1   6   6  281.58    8.56
  -1   6   6  264.16    8.42
   1   6   7   81.19    4.99
  -1   6   7   72.66    4.83
   1   6   8   32.07    3.40
   1  -6   8   29.67    1.57
  -1   6   8   30.52    3.45
   1   6   9  206.93    8.61
  -1  -6   9  197.29    4.25
  -1   6   9  206.95    8.75
   1   6  10   13.26    2.66
  -1  -6  10   17.58    1.38
  -1   6  10   15.89    2.95
   1   6  11   69.62    5.72
  -1  -6  11   64.86    2.72
  -1   6  11   71.99    5.86
  -1  -6  12   57.86    2.69
  -1   6  12   52.99    5.03
   1   6  12   56.36    5.33
  -1  -6  13    0.20    0.77
   1  -6  13   -0.34    0.91
  -1  -6  14    1.72    0.86
   1  -6  14    2.94    0.94
  -1  -6  15  127.58    4.03
   1  -6  15  130.55    4.08
  -1  -6  16   -0.16    0.76
   1  -6  16    0.15    0.87
  -1   6  17    2.86    0.76
  -1  -6  17    3.81    0.90
   1  -6  17    3.77    0.86
  -1  -6 -17    5.61    0.97
  -1   6  18    4.75    0.75
   1  -6 -18    7.29    0.93
  -1  -6  18    6.61    0.93
   1  -6  18    7.17    0.99
  -1  -6  19    5.50    0.78
   1  -6  19    5.80    0.79
   2   6   0   10.69    1.15
  -2   6   0    8.71    1.24
   2   6  -1   46.92    1.97
   2   6   1   43.18    2.50
  -2   6  -1   44.71    2.35
  -2   6   1   44.77    2.72
   2   6   1   43.33    2.42
  -2   6   2   34.28    2.56
   2   6   2   36.41    2.42
   2   6   2   31.68    2.02
  -2   6  -2   37.88    1.95
   2   6   3   50.90    3.10
  -2   6   3   49.70    3.24
   2   6   4  266.15    7.47
  -2   6   4  272.53    7.82
   2   6   5  237.33    7.53
  -2   6   5  250.35    7.92
   2   6   6  172.76    6.86
  -2   6   6  178.65    7.13
   2   6   7  223.48    8.21
  -2   6   7  229.18    8.45
  -2   6   8   14.71    2.61
   2  -6   8   14.67    1.14
   2   6   8   15.85    2.62
   2   6   9   13.67    2.58
  -2  -6   9   16.38    1.29
  -2   6   9   15.38    2.95
   2   6  10   33.56    3.81
  -2   6  10   36.64    4.02
  -2  -6  10   38.67    2.01
   2   6  11  284.04   11.18
  -2  -6  11  272.33    5.47
  -2   6  11  266.37   10.98
  -2  -6  12  411.02    6.96
   2   6  12  420.71   14.27
  -2   6  12  424.12   14.45
  -2  -6  13   37.39    2.26
   2  -6  14   16.76    1.64
  -2  -6  14   16.68    1.56
  -2  -6  15    1.16    0.85
   2  -6  15    1.62    0.93
  -2   6  16    8.83    1.14
   2  -6  16   11.05    1.39
  -2  -6  16    8.11    1.21
  -2  -6  17   66.39    2.66
   2  -6  17   68.29    2.72
  -2   6  17   70.20    2.66
   2  -6  18    8.42    1.05
  -2  -6  18    7.54    0.96
  -2   6  18    6.98    0.83
   2  -6 -18    8.65    0.99
   2  -6  19    8.68    0.89
   3   6   0    0.64    0.46
  -3   6   0    0.63    0.73
   3   6  -1   49.51    2.21
  -3   6  -1   46.30    2.67
   3   6   1   48.12    2.74
  -3   6   1   50.70    3.07
   3   6   1   45.05    2.76
   3   6   2  156.47    5.25
  -3   6   2  151.99    5.52
   3   6   2  152.03    4.86
   3   6   3  478.42    9.72
   3   6   3  497.18    8.63
  -3   6   3  477.66   10.25
   3   6   4  700.82   12.46
  -3   6   4  685.79   12.85
   3   6   5   94.25    4.93
  -3   6   5   98.88    5.18
  -3   6   6   10.21    2.16
   3   6   6   13.33    2.24
   3  -6   7   34.62    1.57
   3   6   7   36.46    3.52
   3  -6   7   33.08    1.68
  -3   6   7   33.00    3.50
   3   6   8    4.59    1.67
   3  -6   8    3.08    0.61
  -3   6   8    3.67    1.81
   3  -6   9    0.71    0.43
  -3   6   9    3.42    1.52
  -3  -6   9    1.66    0.55
   3   6   9    1.93    1.61
   3   6  10  117.58    7.11
  -3  -6  10  116.35    3.47
  -3   6  10  102.31    6.72
  -3  -6  11   21.90    1.65
  -3   6  11   19.64    3.32
   3   6  11   20.20    3.20
   3   6  12    1.71    1.69
  -3   6  12    1.10    0.98
  -3  -6  13   13.39    1.46
  -3  -6  14  126.46    4.03
  -3   6  14  129.88    4.06
  -3  -6  15   19.38    1.66
   3  -6  15   15.68    1.62
  -3   6  15   16.25    1.52
  -3   6  16    1.02    0.71
  -3  -6  16   -0.26    0.68
   3  -6  16    1.02    0.82
  -3   6  17    7.10    1.01
   3  -6  17    9.13    1.12
  -3  -6  17    6.39    1.03
   3  -6  18   13.91    1.21
   3  -6 -18   16.01    1.33
  -4   6   0  110.96    4.59
   4   6   0   96.83    4.43
  -4   6  -1  395.96    8.17
  -4   6   1  393.09    8.88
   4   6   1  381.77    8.55
  -4   6   2    3.61    1.25
   4   6   2    7.27    1.25
   4   6   3   49.32    3.38
  -4   6   3   49.39    3.53
   4   6   3   48.55    3.01
   4   6   4   79.82    4.54
  -4   6   4   83.11    4.80
   4   6   5  110.22    5.58
  -4   6   5  111.18    5.76
  -4   6   6    2.93    1.54
   4  -6   6    1.22    0.50
   4   6   6    1.67    1.33
   4  -6   7  108.07    2.74
   4   6   7  124.23    5.54
   4  -6   7  112.01    3.18
   4   6   7  113.53    6.17
  -4   6   7  114.93    6.45
  -4   6   7  117.06    3.09
  -4   6   8    2.78    1.64
   4  -6   8    3.76    0.69
   4   6   8    3.21    1.63
  -4   6   8    5.55    0.87
  -4  -6   9   48.52    2.21
   4   6   9   40.20    4.26
   4  -6   9   44.14    2.01
  -4   6   9   47.28    2.21
  -4   6   9   54.41    4.88
  -4   6  10   85.75    3.10
   4   6  10   74.91    5.92
  -4  -6  10   88.80    3.13
  -4   6  10   78.51    5.98
  -4  -6  11   12.31    1.30
   4   6  11    8.37    2.41
  -4   6  11   11.60    1.31
  -4   6  12    1.11    0.71
  -4  -6  12    1.34    0.79
  -4  -6  13   20.85    1.70
  -4   6  13   19.08    1.67
  -4  -6  14   19.37    1.75
  -4   6  14   17.61    1.65
  -4  -6  15   66.58    2.93
  -4   6  15   67.67    2.91
  -4   6  16    2.06    0.80
  -4  -6  16    2.39    0.81
   4  -6  16    2.14    0.82
  -4   6  17    0.67    0.57
   4  -6  17    1.13    0.67
  -4   6  18    2.37    0.59
   4  -6 -18    2.24    0.76
   4  -6  18    2.07    0.66
   4  -6 -18    1.98    0.54
  -5   6   0   -0.28    0.78
   5   6   0    0.97    1.04
  -5   6  -1  564.26   10.55
   5   6   1  547.86   11.03
  -5   6   1  562.77   11.42
  -5   6   2    2.37    1.35
   5   6   2    2.79    1.03
  -5   6   3   29.01    3.01
   5   6   3   29.39    2.64
  -5   6   4  304.05    9.51
   5  -6  -4  314.89    5.39
   5   6   5   -0.08    1.08
  -5   6   5    0.52    1.57
  -5   6   6    2.57    0.61
  -5   6   6    1.91    1.56
   5  -6   6    3.26    0.61
   5   6   6    4.60    1.68
   5   6   7    2.73    1.87
  -5   6   7    0.84    1.52
  -5   6   8  142.26    7.75
   5   6   8  155.62    6.95
   5  -6   8  146.52    3.75
   5   6   8  161.64    7.90
  -5   6   8  145.17    3.80
  -5   6   9   -0.05    0.59
  -5   6   9    0.30    1.41
   5  -6   9   -0.46    0.48
  -5  -6   9   -0.86    0.54
   5   6   9    0.80    0.92
  -5   6  10   14.48    2.69
  -5  -6  10   14.20    1.38
   5   6  10   12.31    2.60
  -5   6  10   15.49    1.46
  -5  -6  11   62.49    2.79
   5   6  11   56.93    5.20
  -5   6  11   59.98    5.73
  -5   6  11   58.08    2.73
  -5  -6  12  117.27    3.87
  -5   6  12  112.73    3.83
  -5  -6  13   15.14    1.52
  -5   6  13   16.29    1.57
  -5   6  14    1.39    0.76
  -5  -6  14    1.40    0.75
  -5   6  15   19.28    1.61
   5  -6  16   69.54    2.86
  -5   6  16   62.88    2.66
   5  -6 -17    1.32    0.53
  -5   6  17    0.81    0.60
   5  -6  17   -0.61    0.69
   5  -6  18   29.09    1.57
   5  -6 -18   30.32    1.62
  -6   6   0   28.47    2.78
   6   6   0   27.54    2.79
   6   6   1   38.73    3.25
  -6   6   1   35.31    3.21
   6   6  -1   31.27    3.09
   6  -6  -1   37.53    1.88
  -6   6   2    5.56    1.65
   6   6   2    3.48    1.21
   6  -6  -2    4.69    0.78
  -6   6   3  243.31    8.60
   6   6   3  242.63    7.83
   6  -6  -3  248.52    4.87
   6  -6   4   92.23    2.60
  -6   6   4   94.51    5.66
   6  -6  -4   95.52    2.82
   6  -6  -4   93.88    3.05
  -6   6   5   17.02    1.23
   6  -6   5   16.30    1.13
   6  -6  -5   15.88    1.35
  -6   6   5   13.67    2.68
   6  -6  -6    5.45    0.90
  -6   6   6    3.41    0.67
  -6   6   7  109.99    3.31
   6   6   7  119.50    6.84
  -6   6   7  112.84    6.86
  -6   6   8    4.18    2.13
  -6   6   8    8.68    1.11
   6   6   8    7.07    2.23
   6   6   8    9.43    2.12
   6  -6   8    8.95    1.08
  -6   6   9    5.14    2.41
  -6   6   9    3.70    0.85
   6   6   9    3.90    1.26
   6   6   9    5.29    2.20
   6  -6   9    3.22    0.71
  -6  -6  10   38.71    2.24
   6   6  10   40.76    4.51
  -6   6  10   35.80    4.21
  -6   6  10   40.52    2.28
  -6   6  11   40.15    2.32
  -6   6  12    0.46    0.78
  -6   6  13  134.56    4.18
  -6   6  14   19.56    1.66
   6  -6 -15    8.11    1.13
  -6   6  15    6.42    1.11
  -6   6  16   89.49    3.02
   6  -6 -16   85.92    2.98
  -6   6  17   15.14    1.21
   6  -6  17   17.03    1.41
   6  -6 -17   13.32    1.10
   6  -6  18   40.07    1.73
   6  -6 -18   43.71    1.82
   7   6   0    1.57    1.28
   7   6   1  138.50    6.42
   7  -6   1  127.00    3.27
   7   6  -1  128.23    6.29
  -7   6   1  129.69    6.22
   7  -6   2   25.95    1.49
  -7   6   2   19.95    2.76
  -7   6   2   25.00    1.46
   7   6   2   25.52    2.85
   7   6  -2   22.21    2.87
   7  -6  -2   25.58    1.65
   7  -6   3    0.78    0.50
  -7   6   3    0.46    0.40
  -7   6   3    1.51    1.25
  -7   6  -3    1.93    0.50
   7  -6  -3    1.10    0.50
   7  -6  -3    0.43    0.38
  -7   6   4    0.06    0.38
   7  -6   4    2.13    0.53
  -7   6   4    1.94    1.57
  -7   6  -4    1.08    0.50
   7  -6  -4    0.35    0.38
   7  -6  -4    0.66    0.60
  -7   6  -5   24.33    1.61
  -7   6   5   22.52    1.51
   7  -6  -5   25.08    1.58
  -7   6   5   21.20    3.30
   7  -6  -5   23.30    1.64
  -7   6   6  166.67    4.05
  -7   6   6  178.31    8.65
   7  -6  -6  170.45    4.38
  -7   6   7  101.15    3.27
  -7   6   7   99.54    6.72
   7   6   7   85.79    5.93
   7  -6  -7  102.62    3.48
   7  -6  -8    5.99    1.10
  -7   6   8    4.93    0.94
   7   6   8    8.96    2.68
   7   6   8    6.07    1.52
  -7   6   8    6.08    2.11
  -7   6   9    0.60    0.58
   7   6   9    2.00    1.57
   7   6   9   -1.71    2.22
   7  -6  -9    2.28    0.86
   7  -6   9    0.66    0.52
  -7   6   9   -1.77    1.03
   7   6  10   26.98    4.19
  -7   6  10   29.94    2.04
   7  -6 -10   30.49    2.06
  -7   6  11   85.82    3.37
   7  -6 -11   81.76    3.34
   7  -6 -12    0.28    0.68
  -7   6  12    0.82    0.77
   7  -6 -13    7.14    1.07
  -7   6  13    9.33    1.27
   7  -6 -14    5.43    1.02
  -7   6  14    5.92    1.14
  -7   6  15    1.26    0.71
   7  -6 -15    0.54    0.66
  -7   6  16    6.67    0.98
  -7   6  17    0.22    0.47
   7  -6  17    0.14    0.61
   7  -6 -17    0.50    0.46
  -8   6   0  151.58    3.61
   8   6   0  143.26    7.02
   8  -6   1    3.48    0.66
   8   6   1    2.91    1.36
   8   6  -1    3.25    1.33
  -8   6  -1    2.41    0.60
  -8   6   1    3.39    0.64
  -8   6   2    2.43    0.63
  -8   6  -2    3.05    0.64
   8  -6   2    2.99    0.70
  -8   6   2    2.80    1.67
   8   6   2    2.99    1.49
   8   6  -2    2.67    1.71
   8  -6   3   32.28    1.71
  -8   6   3   33.96    1.80
  -8   6   3   31.75    3.86
  -8   6  -3   32.71    1.78
   8   6  -3   32.63    3.56
   8  -6  -3   31.54    1.88
   8  -6  -4   18.44    1.29
  -8   6  -4   19.75    1.44
  -8   6   4   18.15    1.38
  -8   6   4   19.77    3.14
   8  -6  -4   17.22    1.45
  -8   6   5    3.67    0.83
  -8   6  -5    3.18    0.73
   8  -6  -5    3.59    0.70
   8  -6  -5    2.33    0.73
  -8   6   6    3.79    0.88
  -8   6   6    6.85    2.11
   8  -6  -6    5.74    0.89
   8  -6  -6    4.06    0.82
   8  -6  -7  175.92    4.58
  -8   6   7  181.62    4.53
  -8   6   8    3.52    0.84
   8   6   8    4.34    2.03
   8  -6  -8    3.33    0.86
  -8   6   8    3.59    1.85
  -8   6   9    1.57    0.77
   8  -6   9    2.58    0.66
   8  -6  -9    2.02    0.80
  -8   6   9    0.13    1.20
   8  -6 -10   -0.53    0.67
  -8   6  10    0.09    0.74
  -8   6  11    9.29    1.29
   8  -6 -11    8.15    1.25
  -8   6  12    3.53    0.96
   8  -6 -12    4.56    0.94
   8  -6 -13   12.21    1.26
  -8   6  13   15.42    1.53
  -8   6  14    7.37    1.10
   8  -6 -14    6.95    0.94
  -8   6  15    2.31    0.73
  -8   6  16   20.59    1.39
   8  -6 -16   20.56    1.43
   8  -6 -17   67.23    2.18
   8  -6  17   65.07    2.23
   9   6   0   -0.10    1.34
  -9   6   0    0.21    0.46
   9  -6   0    0.69    0.48
   9   6   1    0.36    1.17
   9  -6   1   -0.49    0.53
   9   6  -1    0.34    1.26
  -9   6  -1    0.19    0.44
  -9   6   1    0.46    0.50
   9  -6   2   61.17    2.40
  -9   6  -2   63.03    2.53
  -9   6   2   66.44    2.61
   9   6   2   69.21    5.14
   9   6  -2   62.50    5.05
  -9   6   3  115.03    6.92
  -9   6  -3  111.30    3.41
  -9   6   3  105.63    3.27
   9   6  -3  112.01    6.74
  -9   6   4   73.60    5.90
  -9   6  -4   67.90    2.76
  -9   6   4   73.10    2.81
   9   6  -4   70.43    5.43
  -9   6   5   15.52    2.89
   9   6  -5   15.05    2.90
  -9   6  -5   16.45    1.46
  -9   6   5   18.31    1.53
   9  -6  -5   15.40    1.38
  -9   6   6  121.15    3.75
  -9   6   6  126.16    7.86
   9  -6  -6  122.30    3.55
   9  -6  -6  124.95    3.82
  -9   6   7   40.12    4.79
   9  -6  -7   44.79    2.28
  -9   6   7   48.03    2.46
   9  -6  -7   44.86    2.35
   9  -6  -8   10.53    1.21
  -9   6   8   11.63    1.33
   9  -6  -8   12.44    1.34
  -9   6   9    4.18    1.03
   9  -6  -9    4.89    0.94
   9  -6  10    0.42    0.59
   9  -6 -10    1.02    0.56
   9  -6 -11   56.99    2.62
  -9   6  11   56.46    2.73
  -9   6  12   23.85    1.82
   9  -6 -12   24.63    1.72
  -9   6  13    9.52    1.15
  -9   6  14    1.45    0.59
   9  -6 -14   -0.38    0.50
  -9   6  15   36.19    1.86
   9  -6 -15   35.77    1.84
  -9   6  16   18.70    1.24
   9  -6 -16   20.35    1.26
  10  -6   0   25.71    1.71
 -10   6   0   27.10    1.79
  10   6   0   25.77    3.49
  10   6  -1  239.03    9.94
  10  -6   1  224.13    4.78
 -10   6  -1  234.81    5.06
 -10   6   1  232.09    5.02
  10   6   1  238.16    9.94
  10  -6   2  574.89    7.38
  10   6  -2  586.66   15.82
 -10   6  -2  569.85    7.93
 -10   6   2  583.88    7.89
 -10   6  -3    2.35    0.77
 -10   6   3    3.84    0.87
 -10   6   4   21.98    1.68
 -10   6  -4   22.79    1.73
  10   6  -4   25.15    3.62
 -10   6   5   88.50    6.80
 -10   6  -5   89.77    3.36
 -10   6   5   95.55    3.38
  10   6  -5   90.48    6.43
  10   6  -6   50.35    4.87
 -10   6   6   41.80    4.69
 -10   6   6   46.35    2.47
 -10   6   7    0.02    0.73
  10  -6  -7    0.21    0.52
 -10   6   8    2.01    0.86
  10  -6  -8    3.75    0.82
  10  -6  -8    3.45    0.79
 -10   6   9    4.39    1.05
  10  -6  -9    6.23    0.99
  10  -6  -9    6.20    0.94
 -10   6  10    1.10    0.81
  10  -6  10    0.34    0.46
  10  -6 -10    1.08    0.64
 -10   6  11   55.56    2.67
  10  -6 -11   54.99    2.50
 -10   6  12    1.11    0.66
  10  -6 -12    1.57    0.66
 -10   6  13   29.73    1.84
  10  -6 -13   30.76    1.79
 -10   6  14    0.01    0.45
  10  -6 -14   -0.59    0.51
 -10   6  15   18.95    1.28
  10  -6 -15   18.22    1.17
  11   6   0    1.23    2.07
  11  -6   0   -0.42    0.68
 -11   6   0    0.07    0.76
  11  -6  -1  295.69    5.78
  11  -6   1  289.64    5.48
 -11   6  -1  303.83    5.95
 -11   6   1  291.95    5.87
  11   6  -2   34.80    4.28
 -11   6  -2   32.53    2.12
 -11   6   2   34.22    2.08
 -11   6  -3    0.99    0.77
 -11   6   3    2.70    0.87
 -11   6  -4    4.63    1.02
 -11   6   4    5.84    1.05
 -11   6  -5   45.16    2.48
 -11   6   5   48.75    2.55
 -11   6   6  124.89    4.02
 -11   6   7    7.10    1.16
 -11   6   8   18.10    1.68
 -11   6   9   14.06    1.47
 -11   6  10   -0.25    0.72
 -11   6  11    2.33    0.83
 -11   6  12    0.25    0.68
 -11   6  13   16.38    1.36
 -11   6  14    0.01    0.39
  12  -6   0  937.26   10.01
 -12   6   0  932.62   10.69
  12  -6  -1   34.64    2.06
 -12   6  -1   34.26    2.17
 -12   6   1   35.91    2.27
 -12   6  -2    6.24    1.12
 -12   6   2    5.31    1.14
 -12   6  -3    0.80    0.75
 -12   6   3   -0.66    0.83
 -12   6  -4   25.63    1.97
 -12   6   4   30.07    2.05
 -12   6   5  337.25    6.53
 -12   6   6  111.91    3.84
 -12   6   7    9.57    1.31
 -12   6   8   15.65    1.50
 -12   6   9   60.19    2.77
 -12   6  10    0.48    0.67
 -12   6  11    1.85    0.72
 -12   6  12    9.31    1.06
 -12   6  13   16.01    1.25
 -13   6   0   -0.42    0.65
 -13   6   1   -0.43    0.73
  13  -6  -1   -0.08    0.49
 -13   6  -1    0.40    0.66
  13  -6  -2    4.88    0.97
 -13   6   2    6.58    1.17
 -13   6  -2    8.10    1.25
 -13   6  -3    5.80    1.13
 -13   6   3    6.25    1.14
 -13   6  -4   29.87    2.11
 -13   6   4   28.41    2.04
 -13   6   5    7.60    1.14
 -13   6   6   56.30    2.72
 -13   6   7    1.90    0.90
 -13   6   8    4.11    0.93
  13  -6   9    1.09    0.55
 -13   6   9    0.42    0.58
 -13   6  10   43.92    2.16
 -13   6  11    1.83    0.71
 -13   6  12    0.88    0.44
 -14   6   0   10.69    1.37
 -14   6  -1   51.24    2.65
 -14   6   1   52.56    2.64
 -14   6  -2   -0.46    0.83
 -14   6   2    0.02    0.76
  14  -6  -3   23.76    1.65
 -14   6  -3   22.84    1.85
 -14   6   3   22.49    1.82
  14  -6  -4    0.25    0.58
 -14   6   4   -0.10    0.67
 -14   6   5   33.63    2.06
 -14   6   6   16.80    1.53
 -14   6   7  163.93    4.29
 -14   6   8   24.41    1.68
  14  -6   9    0.59    0.40
 -14   6   9    1.52    0.64
 -14   6  10    0.31    0.48
 -14   6  11   24.03    1.41
 -15   6   0   -0.26    0.74
 -15   6  -1    8.89    1.19
 -15   6   1    8.53    1.25
 -15   6  -2    8.48    1.15
 -15   6   2    8.17    1.15
 -15   6  -3   14.16    1.42
 -15   6   3   14.06    1.38
  15  -6  -4   29.07    1.68
 -15   6   4   28.47    1.88
  15  -6  -5    4.75    0.85
 -15   6   5    1.96    0.64
  15  -6  -6   51.74    2.23
 -15   6   6   51.94    2.36
  15  -6  -7   42.92    2.05
 -15   6   7   41.85    2.03
  15  -6  -8   12.84    1.13
  15  -6   8   14.55    1.13
 -15   6   8   13.05    1.17
  15  -6  -9    3.93    0.74
 -15   6   9    6.43    0.80
 -16   6   0   -0.37    0.66
 -16   6  -1    1.26    0.67
 -16   6   1    0.97    0.63
 -16   6   2   44.84    2.21
 -16   6   3   46.16    2.17
 -16   6   4    6.46    0.90
 -16   6   5   15.44    1.27
 -16   6   6    1.21    0.55
 -16   6   7    0.34    0.34
  16  -6   7   -0.31    0.48
 -17   6   0   -0.53    0.46
 -17   6   1    0.55    0.39
 -17   6   2    1.29    0.45
 -17   6   3    2.03    0.54
 -17   6   4    1.20    0.46
   0   7   0    0.07    0.48
   0   7   1    0.91    0.60
   0   7   2   -1.00    0.65
   0   7   3    0.80    0.87
   0   7   4   -0.64    1.15
   0  -7   5    0.26    0.42
   0  -7   5    0.44    0.46
   0  -7   5    0.35    0.40
   0  -7  -5    0.77    0.56
   0   7   6    0.08    1.47
   0  -7   6    0.26    0.41
   0  -7  -6    0.31    0.50
   0   7   7   -1.50    1.52
   0   7   8   -1.38    1.56
   0   7   9   -1.85    1.76
   0  -7  10    0.76    0.66
   0   7  10    0.46    2.25
   0  -7  11    0.84    0.62
   0   7  11    0.10    2.30
   0  -7  12    0.70    0.72
   0  -7  13    0.63    0.62
   0  -7  14   -0.59    0.77
   0  -7 -15    0.44    0.78
   0  -7  15   -0.17    0.75
   0  -7  16   -0.04    0.69
   0  -7 -16    0.58    0.73
   0  -7 -17   -0.52    0.66
   0  -7  17    0.50    0.59
   0  -7  18    0.36    0.48
  -1   7   0   37.58    2.38
   1   7   0   35.62    2.18
  -1   7   1  338.24    7.53
   1   7   1  321.84    6.17
   1   7   1  327.52    7.18
   1   7   2  294.70    7.35
  -1   7   2  289.34    7.48
   1   7   3  353.47    8.54
  -1   7   3  365.61    8.91
   1   7   4  212.26    7.11
  -1   7   4  218.28    7.38
   1  -7   5   33.48    1.59
   1   7   5   31.36    3.05
   1  -7   5   32.95    1.70
  -1  -7   5   32.67    1.49
   1  -7   5   32.13    1.48
  -1   7   5   27.56    2.93
   1  -7  -5   30.87    1.67
   1  -7   6   69.25    2.31
  -1  -7   6   70.58    2.25
  -1  -7  -6   71.57    2.53
   1   7   6   63.01    4.40
   1  -7   6   67.73    2.44
   1  -7  -6   69.09    2.61
   1  -7   6   67.65    2.19
  -1   7   6   63.51    4.52
   1   7   7   13.68    2.48
   1  -7   7   11.73    1.07
  -1  -7  -7   13.42    1.23
  -1   7   7   16.47    2.39
   1   7   8   19.78    3.01
  -1   7   8   25.80    3.53
   1   7   9  199.21    9.03
  -1   7   9  208.48    9.29
  -1  -7  10 1226.72   11.34
  -1   7  10 1245.59   23.53
   1   7  10 1255.19   23.49
  -1  -7  11   22.66    1.68
  -1   7  11   17.02    3.19
   1   7  11   21.92    3.76
  -1  -7  12  124.13    3.80
   1  -7  12  123.09    3.85
  -1  -7  13    1.94    0.84
   1  -7  13    2.71    0.89
  -1  -7  14   42.81    2.35
   1  -7  14   40.90    2.27
  -1  -7 -14   42.50    2.43
  -1  -7  15   22.58    1.76
   1  -7  15   23.29    1.79
  -1  -7 -15   21.81    1.73
  -1  -7  16   10.22    1.20
   1  -7  16   11.01    1.22
   1  -7 -16   11.72    1.37
  -1  -7 -16    9.81    1.15
  -1  -7  17   -1.09    0.65
   1  -7  17    0.07    0.63
   1  -7 -17    0.21    0.68
  -1  -7  18    0.91    0.51
   1  -7  18    0.41    0.50
   1  -7 -18   -0.20    0.47
  -2   7   0    0.91    0.60
   2   7   0    0.49    0.47
  -2   7   1   10.62    1.55
   2   7   1    8.56    1.26
   2   7   1    8.81    1.33
  -2   7  -1   10.91    1.24
   2   7   2   19.18    1.89
  -2   7   2   21.22    2.24
   2   7   2   20.36    1.71
   2   7   3   34.74    2.80
  -2   7   3   30.07    2.73
   2   7   4   50.72    3.67
   2  -7  -4   54.31    2.12
  -2   7   4   52.44    3.76
   2  -7   5   39.45    1.72
   2  -7   5   40.27    1.66
  -2   7   5   35.21    3.33
   2   7   5   41.50    3.51
   2  -7   5   40.06    1.89
  -2  -7   5   40.50    1.67
   2  -7  -5   44.76    2.02
   2  -7   6   56.77    2.09
   2  -7   6   53.59    1.96
   2   7   6   52.81    4.11
   2  -7   6   57.40    2.29
  -2  -7  -6   54.86    2.19
  -2   7   6   53.09    4.26
  -2  -7  -7    1.13    0.62
   2  -7   7    0.66    0.45
   2   7   7    0.68    1.32
  -2   7   7    1.74    1.64
   2   7   8   75.16    5.40
   2  -7   8   76.81    2.70
  -2  -7  -8   83.43    2.95
  -2   7   8   71.96    5.35
  -2  -7  -9    2.08    0.72
   2   7   9    0.39    1.65
  -2   7   9    1.64    1.69
   2   7  10   26.21    3.67
  -2  -7  10   26.61    1.70
  -2   7  10   26.27    3.54
  -2  -7 -10   24.51    1.79
   2   7  11  207.84   10.15
  -2  -7  11  212.91    4.85
  -2  -7 -11  217.65    5.25
  -2   7  11  214.19   10.25
  -2  -7 -12    2.48    0.81
  -2  -7  12    0.88    0.66
  -2  -7  13  117.81    3.83
   2  -7  13  121.40    3.88
  -2  -7 -13  126.86    4.00
  -2   7  13  117.48    3.76
  -2  -7  14   20.17    1.68
   2  -7  14   20.43    1.70
  -2  -7 -14   21.46    1.69
  -2   7  14   18.78    1.59
  -2  -7  15   14.97    1.48
   2  -7  15   15.80    1.53
  -2   7  15   13.97    1.27
   2  -7 -16    2.88    0.98
  -2  -7  16    1.29    0.63
   2  -7  16    2.53    0.86
  -2  -7  17    0.50    0.52
   2  -7  17    0.31    0.56
   2  -7 -17    1.23    0.75
   2  -7  18   11.59    1.08
   2  -7 -18   11.58    1.04
  -3   7   0   93.21    4.22
   3   7   0   87.54    4.11
   3   7   1    0.63    0.57
  -3   7   1   -0.80    0.73
  -3   7  -1    0.30    0.46
   3   7   1    0.42    0.78
   3   7   2  321.29    8.00
  -3   7   2  336.99    8.67
   3   7   2  326.77    7.52
   3   7   3   43.90    3.24
  -3   7   3   51.94    3.69
   3  -7  -4    1.93    0.55
   3  -7   4    2.05    0.54
   3   7   4   -0.13    0.87
  -3   7   4    0.54    1.20
   3  -7   4    2.02    0.53
  -3  -7   4    2.10    0.54
   3  -7   5   28.98    1.51
  -3   7   5   27.15    3.04
   3   7   5   27.28    2.96
   3  -7   5   29.00    1.70
  -3  -7   5   28.93    1.43
   3  -7   5   27.92    1.40
   3  -7  -5   30.36    1.69
   3  -7   6  122.72    3.07
   3   7   6  117.34    6.13
   3  -7   6  119.91    3.36
   3  -7   6  112.87    2.83
  -3   7   6  124.67    6.48
  -3  -7  -6  123.70    3.17
   3  -7   7   35.15    1.70
   3   7   7   31.26    3.57
   3  -7   7   33.01    1.82
  -3   7   7   37.37    3.76
  -3  -7  -7   34.01    1.76
   3   7   8  382.73   12.20
   3  -7   8  370.35    5.93
  -3  -7  -8  387.07    6.07
  -3   7   8  383.93   12.38
   3   7   9   41.05    4.35
   3  -7   9   39.63    1.97
  -3   7   9   38.11    4.09
  -3  -7  -9   36.09    2.02
  -3   7  10    4.72    1.86
  -3  -7 -10    2.32    0.80
  -3  -7 -11   54.42    2.58
   3   7  11   46.34    4.89
  -3  -7  11   52.18    2.48
  -3   7  11   49.26    5.33
  -3  -7  12   12.29    1.31
  -3   7  12   11.68    1.29
  -3  -7  13   24.40    1.80
  -3   7  13   22.59    1.71
  -3  -7  14   43.64    2.35
   3  -7  14   49.16    2.53
  -3   7  14   43.09    2.33
  -3   7  15    3.88    0.84
  -3  -7  15    3.67    0.86
   3  -7  15    3.93    0.97
  -3  -7  16   13.97    1.33
   3  -7  16   14.25    1.37
   3  -7 -16   16.30    1.54
   3  -7  17   12.35    1.18
   3  -7 -17   12.18    1.27
   3  -7  18   32.03    1.55
   3  -7 -18   33.13    1.63
   3  -7 -18   33.26    1.70
  -4   7   0    0.27    0.80
   4   7   0   -0.25    0.98
   4   7   1   95.11    4.53
  -4   7  -1   91.33    4.17
   4   7   1   96.70    4.25
  -4   7   1   87.97    4.54
   4  -7   2  220.73    4.14
   4  -7  -2  224.79    4.35
   4   7   2  201.38    6.68
  -4   7   2  217.83    7.42
   4   7   2  209.03    6.62
   4  -7  -2  218.21    4.49
   4  -7   3  156.15    3.46
   4   7   3  159.59    6.33
  -4   7   3  159.90    6.59
   4  -7  -3  156.97    3.55
   4  -7  -3  166.93    3.99
   4   7   4    7.01    1.68
   4  -7   4   11.10    0.99
  -4   7   4    6.80    1.97
  -4  -7   4    9.65    0.85
   4  -7   4   10.56    0.90
   4  -7  -4    9.89    1.04
   4  -7  -4   10.05    1.10
   4  -7   5   10.78    0.98
  -4   7   5   13.25    2.26
   4  -7   5   13.87    1.25
   4  -7   5   11.20    0.94
   4  -7  -5   12.34    1.16
   4   7   5   11.79    2.00
   4  -7   6  120.00    3.07
  -4   7   6  120.47    6.65
   4   7   6  117.83    6.38
   4  -7   6  120.76    3.48
   4  -7   6  121.86    2.91
   4  -7   7  139.18    3.35
   4   7   7  152.47    7.53
   4  -7   7  149.71    3.87
  -4   7   7  139.58    7.34
   4   7   8   45.06    4.37
   4  -7   8   47.79    2.24
  -4   7   8   43.06    4.53
  -4   7   9   27.67    3.75
   4  -7   9   26.71    1.68
   4   7   9   26.51    3.83
  -4   7  10    9.97    2.76
   4  -7  10   12.83    1.18
   4   7  10   15.11    3.20
  -4   7  10   14.03    1.32
  -4   7  11    1.23    0.66
  -4   7  12    9.20    1.18
  -4  -7  12   10.15    1.22
  -4   7  13    1.42    0.61
  -4  -7  13    0.60    0.68
  -4   7  14    7.05    1.09
  -4  -7  14    8.39    1.22
  -4  -7  15   17.48    1.53
   4  -7  15   21.93    1.71
  -4   7  15   18.70    1.55
  -4   7  16   -0.25    0.52
   4  -7  16    1.37    0.80
   4  -7 -16    1.52    0.92
   4  -7  17   13.02    1.19
   4  -7 -17   14.10    1.31
   4  -7 -17   13.17    1.22
   4  -7 -18    3.24    0.70
   4  -7  18    2.87    0.60
   5  -7   0  280.75    4.86
  -5   7   0  273.72    8.05
   5   7   0  269.65    8.27
   5   7   1  147.61    6.08
   5  -7   1  143.81    3.48
   5  -7  -1  146.96    3.28
  -5   7  -1  142.33    5.65
  -5   7   1  145.27    6.18
   5   7   1  139.17    5.47
   5   7  -1  141.00    6.14
   5  -7  -1  144.08    3.53
   5  -7  -1  142.12    3.70
   5   7   2    5.89    1.31
   5   7   2    6.41    1.51
   5  -7   2    6.55    0.84
   5  -7  -2    7.06    0.83
  -5   7   2    3.77    1.41
   5  -7  -2    7.50    0.97
   5  -7   3  512.81    6.43
   5   7   3  510.20   11.85
  -5   7   3  499.82   12.28
  -5  -7   3  527.33    5.62
   5  -7   3  493.50    5.65
   5  -7  -3  507.71    6.52
   5  -7  -3  522.40    7.30
  -5   7   4   -1.00    1.18
   5  -7   4    1.22    0.53
   5   7   4   -0.09    0.81
   5  -7  -4    1.14    0.50
   5  -7   4    0.89    0.43
   5  -7  -4    1.06    0.65
   5  -7   5   14.36    1.12
  -5   7   5   16.63    2.70
   5  -7   5   14.63    1.03
   5   7   5   11.85    2.07
   5  -7  -5   17.51    1.38
   5  -7  -5   15.07    1.39
   5  -7   6   11.02    1.04
  -5   7   6   10.56    2.76
   5   7   6   12.10    2.33
   5  -7   6   11.85    1.21
   5  -7   6   10.98    0.94
   5  -7  -6   11.91    1.25
   5  -7  -6    9.42    1.20
  -5   7   7    2.84    1.96
   5  -7   7    3.91    0.64
   5  -7   7    5.24    0.88
   5   7   7    5.54    2.09
  -5   7   8    2.67    1.86
   5   7   8    4.78    1.82
   5  -7   8    5.16    0.90
   5   7   9    2.91    1.99
  -5   7   9    0.92    0.60
  -5   7   9    2.28    2.18
   5  -7   9    0.90    0.61
  -5   7  10   24.07    3.67
   5  -7  10   35.94    1.93
  -5   7  10   34.77    2.03
   5   7  10   28.40    3.86
  -5   7  11   95.39    3.44
  -5   7  12  176.55    4.69
  -5   7  13   -0.52    0.61
  -5  -7  13   -0.11    0.59
  -5   7  14   62.11    2.77
  -5   7  15   17.10    1.45
  -5   7  16   24.31    1.57
   5  -7  16   30.22    1.81
   5  -7 -16   24.77    1.77
   5  -7 -16   25.63    1.74
   5  -7 -17    0.64    0.45
   5  -7  17   -0.41    0.53
   5  -7 -17   -0.09    0.59
   6  -7   0    0.27    0.55
   6  -7   0   -0.01    0.42
   6  -7  -1    4.24    0.82
  -6   7   1    4.84    1.53
   6  -7   1    4.71    0.75
   6  -7  -1    3.88    0.82
   6  -7   1    4.44    0.64
   6  -7  -1    3.71    0.65
   6   7  -1    7.43    1.80
   6   7   1    5.65    1.50
   6   7   2  106.00    5.45
   6  -7   2  103.13    3.01
  -6   7   2  103.22    5.73
   6  -7   2   99.79    2.56
   6  -7  -2  109.63    3.38
   6  -7  -2  102.22    2.88
   6   7   3    0.49    0.78
   6  -7   3    0.99    0.48
   6  -7  -3    0.40    0.41
  -6   7   3    2.16    1.19
   6  -7  -3    0.80    0.57
   6  -7   4    7.28    0.90
   6  -7  -4    8.11    1.10
   6  -7  -4    6.76    0.90
  -6   7   4   10.04    2.22
   6  -7   5  238.81    4.43
   6   7   5  244.93    9.33
  -6   7   5  232.55    9.60
   6  -7  -5  239.26    4.89
   6  -7  -5  243.50    5.29
   6  -7   6   28.59    1.58
   6   7   6   29.13    3.60
   6  -7  -6   32.15    1.91
   6  -7  -6   29.28    2.00
  -6   7   6   28.08    3.93
  -6   7   7   38.23    1.97
   6  -7   7   41.13    2.20
   6   7   7   39.85    4.31
  -6   7   7   36.27    4.35
   6  -7  -7   39.80    2.34
  -6   7   8   21.68    3.32
  -6   7   8   25.17    1.70
   6  -7   8   25.07    1.73
   6   7   8   21.68    3.25
   6  -7  -8   23.18    1.87
   6   7   9   55.16    5.30
   6  -7   9   51.78    2.42
  -6   7   9   48.32    5.21
  -6   7   9   49.49    2.44
   6  -7  -9   51.13    2.71
  -6   7  10   10.44    1.26
   6  -7  10   12.87    1.28
   6  -7 -10   12.84    1.53
  -6   7  11    1.05    0.67
  -6   7  12   19.46    1.60
   6  -7 -12   20.36    1.89
   6  -7 -13    8.90    1.28
  -6   7  13   11.01    1.31
   6  -7 -14    5.06    1.00
  -6   7  14    4.54    0.89
  -6   7  15    7.93    1.05
   6  -7 -15    8.47    1.21
   6  -7 -15    8.78    1.12
  -6   7  16    5.15    0.78
   6  -7  16    5.22    0.90
   6  -7 -16    5.82    0.94
   6  -7 -16    5.60    0.88
   6  -7  17    1.19    0.55
   6  -7 -17    0.78    0.51
   7  -7   0   30.80    1.77
   7   7   0   32.31    3.29
   7  -7   1   97.70    3.06
   7  -7  -1   98.05    3.14
  -7   7   1  101.00    5.75
   7   7   1   94.06    5.51
   7  -7  -1   97.85    2.73
   7   7  -1   98.92    5.77
   7  -7   2   54.31    2.27
  -7   7   2   53.03    4.37
   7  -7  -2   60.20    2.24
   7   7   2   58.47    4.42
   7   7  -2   56.92    4.49
   7  -7  -2   62.70    2.66
   7  -7   3  203.04    4.27
   7  -7  -3  208.00    4.85
  -7   7   3  198.13    8.58
   7  -7  -3  200.03    4.21
   7  -7   4   13.64    1.12
   7  -7  -4   14.24    1.23
   7  -7  -4   16.17    1.46
   7  -7   5   89.78    2.81
  -7   7   5   85.11    6.14
   7   7   5   84.93    5.78
  -7   7   5   86.76    2.82
   7  -7  -5   91.46    3.04
   7  -7  -5   87.36    3.25
  -7   7   6   35.42    4.27
   7   7   6   39.97    4.45
  -7   7   6   43.47    2.14
   7  -7  -6   40.43    2.15
   7  -7  -6   42.14    2.36
   7   7   7   92.41    6.40
  -7   7   7  100.07    6.97
  -7   7   7   99.75    3.25
   7  -7  -7  105.74    3.54
   7  -7  -7  101.84    3.67
   7   7   8   36.01    4.20
   7  -7   8   31.34    2.01
  -7   7   8   32.31    1.98
  -7   7   8   33.11    4.41
   7  -7  -8   35.14    2.27
   7  -7   9   15.14    1.43
  -7   7   9   16.28    1.52
   7  -7  -9   16.83    1.68
  -7   7  10  165.92    4.50
   7  -7  10  173.17    4.32
   7  -7 -10  167.70    4.84
  -7   7  11   20.91    1.71
   7  -7 -11   21.33    1.83
  -7   7  12    7.04    1.02
   7  -7 -12    6.94    1.19
  -7   7  13   31.64    1.99
   7  -7 -13   33.35    2.15
  -7   7  14   50.44    2.36
   7  -7 -14   50.17    2.49
   7  -7 -14   50.01    2.49
  -7   7  15   40.16    1.98
   7  -7 -15   40.26    2.13
   7  -7 -15   38.58    2.01
   7  -7 -16   27.83    1.49
   7  -7  16   28.17    1.62
  -7   7  16   28.35    1.54
   7  -7 -16   31.66    1.72
   7  -7 -17   10.13    0.96
   8  -7   0    0.47    0.58
   8   7   0    1.38    1.24
   8  -7   1    1.46    0.66
   8  -7  -1    2.00    0.72
   8   7  -1    1.53    1.43
   8   7   1    0.11    1.32
  -8   7   1    2.08    0.48
   8  -7   2   21.94    1.53
  -8   7   2   23.48    1.49
  -8   7   2   22.20    3.03
   8   7   2   23.14    3.07
   8   7  -2   21.20    3.04
  -8   7   3    4.71    0.87
   8  -7   3    3.87    0.72
  -8   7   3    3.74    1.74
   8  -7  -3    4.35    0.76
   8  -7  -3    4.40    0.94
   8   7  -3    5.23    1.69
   8  -7   4   52.72    2.22
  -8   7   4   56.11    5.10
   8  -7  -4   53.10    2.27
  -8   7   4   46.81    2.19
   8   7  -4   48.59    4.49
   8  -7  -4   49.36    2.50
   8  -7  -5  298.96    6.05
   8  -7  -5  288.09    5.42
  -8   7   5  293.08   11.69
  -8   7   5  296.13    5.45
  -8   7   6   62.92    5.85
  -8   7   6   68.68    2.76
   8  -7  -6   67.41    2.76
   8  -7  -6   72.36    3.11
  -8   7   7   -0.32    0.57
   8   7   7   -0.20    1.91
  -8   7   7   -0.26    1.78
   8  -7  -7    1.10    0.76
   8  -7  -7    0.51    0.65
   8  -7   8   25.48    1.86
  -8   7   8   25.07    1.78
   8  -7  -8   24.45    1.80
   8  -7  -8   24.08    1.86
   8  -7   9   17.45    1.55
  -8   7   9   17.61    1.58
   8  -7  -9   14.55    1.52
   8  -7  -9   15.92    1.59
   8  -7  10    5.26    0.94
  -8   7  10    5.74    1.06
   8  -7 -10    5.04    1.10
   8  -7 -10    5.20    1.15
  -8   7  11    3.67    0.86
   8  -7 -11    3.38    0.93
   8  -7 -11    4.08    0.98
  -8   7  12   12.88    1.37
   8  -7 -12   15.36    1.56
   8  -7 -12   13.73    1.41
  -8   7  13   28.48    1.85
   8  -7 -13   25.88    1.85
   8  -7 -13   23.67    1.71
   8  -7 -14   18.55    1.52
   8  -7 -14   18.45    1.42
  -8   7  14   17.95    1.38
  -8   7  15   34.33    1.73
   8  -7 -15   35.36    1.87
   8  -7 -16   69.24    2.32
   8  -7  16   67.28    2.32
   9  -7   0  894.52    9.82
  -9   7   0  900.05    9.31
   9   7   0  905.27   19.06
   9  -7   1   35.02    1.98
   9  -7  -1   36.13    2.08
  -9   7  -1   34.12    1.89
  -9   7   1   34.91    1.89
   9   7   1   29.16    3.61
   9   7  -1   31.77    3.91
   9  -7   2  112.23    3.40
  -9   7  -2  103.66    3.27
  -9   7   2  107.90    3.29
   9   7  -2  104.28    6.75
   9  -7   3  200.71    4.41
  -9   7  -3  203.11    4.61
  -9   7   3  210.22    4.60
   9   7  -3  214.75    9.62
  -9   7   4   62.85    2.62
  -9   7   4   64.68    5.80
  -9   7  -4   62.52    2.68
   9   7  -4   66.54    5.53
  -9   7   5    0.82    0.53
   9  -7  -5    0.03    0.62
   9   7  -5    4.43    1.48
   9  -7  -5    0.08    0.47
  -9   7   5    3.76    2.14
  -9   7   6  100.70    7.21
  -9   7   6  105.02    3.46
   9  -7  -6  103.70    3.34
   9   7  -6  115.51    7.29
   9  -7  -6  102.13    3.62
  -9   7   7   13.54    1.40
   9  -7  -7   14.65    1.34
   9  -7  -7   14.14    1.44
   9  -7   8   27.00    1.94
  -9   7   8   23.05    1.82
   9  -7  -8   25.06    1.79
   9  -7  -8   23.38    1.83
  -9   7   9    2.53    0.77
   9  -7   9    2.26    0.73
   9  -7  -9    1.66    0.78
   9  -7  -9    1.69    0.79
  -9   7  10   -0.16    0.60
   9  -7  10    1.39    0.58
   9  -7 -10    0.56    0.56
   9  -7 -10    1.37    0.68
  -9   7  11   18.32    1.62
   9  -7 -11   18.09    1.58
   9  -7 -11   16.71    1.53
  -9   7  12    0.75    0.61
   9  -7 -12    0.19    0.55
   9  -7 -12   -0.38    0.48
  -9   7  13    2.59    0.70
   9  -7 -13    1.82    0.73
   9  -7 -13    0.40    0.46
  -9   7  14   35.40    1.84
   9  -7 -14   30.68    1.73
  -9   7  15    2.52    0.55
   9  -7 -15    2.64    0.64
   9  -7 -15    2.60    0.62
  10  -7   0    0.63    0.69
 -10   7   0   -0.22    0.68
  10  -7   1  189.98    4.56
  10  -7  -1  186.22    4.69
  10   7   1  194.05    9.21
 -10   7  -1  188.30    4.51
 -10   7   1  182.48    4.49
  10   7  -1  186.24    9.05
  10  -7   2  197.78    4.52
  10  -7  -2  194.94    4.88
 -10   7  -2  191.51    4.59
 -10   7   2  196.63    4.63
  10   7  -2  196.15    9.46
 -10   7  -3    3.65    0.87
  10   7  -3    5.17    2.01
 -10   7   3    1.94    0.63
  10   7  -4   30.11    3.84
 -10   7  -4   30.72    1.96
 -10   7   4   30.67    1.90
 -10   7   5    0.18    0.57
 -10   7   6  127.99    3.93
 -10   7   7   26.03    1.85
  10  -7  -8  190.69    4.52
 -10   7   8  201.26    4.95
  10  -7  -8  188.05    4.79
 -10   7   9    2.22    0.80
  10  -7  -9    1.55    0.51
  10  -7   9    0.80    0.59
  10  -7  -9    1.75    0.69
 -10   7  10   -0.11    0.66
  10  -7  10    0.52    0.61
  10  -7 -10   -0.46    0.57
  10  -7 -10   -1.09    0.49
 -10   7  11    1.25    0.68
  10  -7 -11   -0.62    0.57
  10  -7 -11    0.80    0.41
 -10   7  12    1.06    0.70
  10  -7 -12   -0.41    0.41
 -10   7  13    4.26    0.75
  10  -7 -13    3.71    0.72
 -10   7  14    8.51    0.92
  10  -7 -14    4.30    0.71
  11  -7   0  128.40    3.89
 -11   7   0  126.81    3.83
  11  -7   1   55.21    2.51
  11  -7  -1   53.14    2.62
 -11   7  -1   54.40    2.58
 -11   7   1   54.34    2.56
  11  -7  -2  853.42   10.26
 -11   7  -2  851.69    9.94
 -11   7   2  829.07    9.82
 -11   7  -3    1.36    0.63
 -11   7   3    0.79    0.67
 -11   7  -4   24.51    1.82
 -11   7   4   23.88    1.81
 -11   7   5    3.89    0.92
 -11   7   6   15.66    1.54
 -11   7   7    6.02    1.02
  11  -7   8   65.93    2.88
 -11   7   8   67.96    2.90
  11  -7   9   31.34    1.92
 -11   7   9   28.98    1.92
 -11   7  10    6.89    1.05
  11  -7  10    7.29    0.97
 -11   7  11    1.62    0.66
 -11   7  12   12.62    1.19
 -11   7  13   -1.01    0.44
  11  -7 -14    7.59    0.85
  12  -7   0    0.53    0.65
 -12   7   0    0.09    0.58
 -12   7  -1    6.44    1.03
  12  -7  -1    6.76    1.06
 -12   7   1    6.72    1.07
  12  -7  -2   -0.11    0.71
 -12   7   2   -0.28    0.67
 -12   7  -2    0.86    0.77
  12  -7  -3    5.19    1.06
 -12   7  -3    5.01    0.90
 -12   7   3    5.90    1.05
 -12   7  -4   32.56    2.12
 -12   7   4   36.68    2.18
 -12   7   5    0.35    0.71
 -12   7   6   -0.77    0.67
 -12   7   7    0.47    0.67
  12  -7   8   27.44    1.84
 -12   7   8   27.25    1.80
  12  -7   9   25.01    1.64
 -12   7   9   23.32    1.69
  12  -7  10   23.87    1.47
 -12   7  10   22.45    1.57
 -12   7  11    5.36    0.82
 -12   7  12    8.73    0.95
  12  -7 -13    0.69    0.56
 -13   7   0   83.18    3.19
  13  -7  -1   41.25    2.15
 -13   7  -1   41.41    2.29
 -13   7   1   40.28    2.27
  13  -7  -2   49.13    2.43
 -13   7  -2   49.63    2.48
 -13   7   2   53.52    2.56
  13  -7  -3    1.86    0.79
 -13   7  -3    2.45    0.74
 -13   7   3    1.02    0.68
  13  -7  -4  185.50    4.74
 -13   7   4  182.31    4.69
  13  -7  -5    7.05    1.16
 -13   7   5    6.67    1.06
 -13   7   6    0.59    0.72
 -13   7   7   68.36    2.79
  13  -7   8    6.62    0.97
 -13   7   8    7.31    1.00
  13  -7   9   20.64    1.43
 -13   7   9   18.39    1.43
 -13   7  10   81.78    2.69
  13  -7 -11    2.54    0.71
 -13   7  11    3.49    0.64
  13  -7 -12   20.08    1.30
 -14   7   0   -1.34    0.56
 -14   7  -1    8.85    1.12
 -14   7   1    8.01    1.05
  14  -7  -2    4.27    0.80
 -14   7  -2    5.52    1.01
 -14   7   2    4.98    0.95
 -14   7   3    1.62    0.77
  14  -7  -3    2.58    0.70
  14  -7  -4    0.91    0.56
 -14   7   4   -0.10    0.61
  14  -7  -5    1.23    0.78
 -14   7   5    0.98    0.61
  14  -7  -6    9.42    1.11
 -14   7   6    9.24    1.12
  14  -7  -7   44.31    2.18
  14  -7   7   45.49    2.21
 -14   7   7   45.21    2.17
  14  -7  -8    7.71    0.99
  14  -7   8    9.59    1.03
 -14   7   8    9.24    1.01
  14  -7  -9   39.94    1.94
  14  -7   9   42.55    1.81
 -14   7   9   39.37    1.83
  14  -7 -10    2.97    0.71
 -14   7  10    3.41    0.60
 -15   7   0   20.57    1.55
 -15   7  -1    0.80    0.55
 -15   7   1   -0.30    0.57
 -15   7  -2    0.82    0.60
 -15   7   2    1.74    0.77
 -15   7   3    6.83    0.98
  15  -7  -4   38.91    1.85
 -15   7   4   38.20    2.01
  15  -7  -5    9.89    1.00
 -15   7   5    9.81    1.11
  15  -7  -6    1.56    0.65
 -15   7   6    1.28    0.60
  15  -7  -7    7.18    0.82
  15  -7   7    7.61    0.94
 -15   7   7    8.30    0.95
  15  -7  -8   48.55    1.94
  15  -7   8   49.45    1.88
 -15   7   8   50.81    1.93
 -16   7   0   -0.79    0.42
 -16   7   1    0.14    0.40
 -16   7   2    8.87    1.00
 -16   7   3    1.33    0.48
 -16   7   4    8.89    0.92
  16  -7   5    6.53    0.85
 -16   7   5    5.65    0.76
  16  -7   6    2.60    0.59
   0  -8   0   89.67    2.57
   0  -8   1    1.25    0.45
   0  -8   1    1.67    0.55
   0   8   1    0.03    0.32
   0  -8   1    0.87    0.48
   0  -8  -1    0.65    0.49
   0  -8   2  411.71    5.61
   0  -8   2  411.92    6.01
   0  -8   2  413.72    5.41
   0  -8  -2  415.87    5.65
   0   8   2  422.22    9.51
   0  -8   3   22.10    1.38
   0  -8  -3   21.01    1.34
   0  -8   3   23.39    1.51
   0   8   3   21.74    2.44
   0  -8   3   22.40    1.31
   0  -8  -3   21.51    1.41
   0  -8  -3   24.12    1.50
   0  -8   4  140.09    3.33
   0  -8  -4  130.68    3.43
   0  -8  -4  132.40    3.30
   0  -8   4  136.74    3.19
   0   8   4  136.28    6.17
   0  -8   5  121.88    3.18
   0  -8  -5  105.64    3.01
   0  -8   5  115.52    2.93
   0  -8  -5  111.88    3.25
   0   8   5  113.63    6.07
   0  -8   6  163.87    3.56
   0  -8  -6  167.01    4.13
   0  -8  -7  128.92    3.81
   0   8   7  127.69    7.00
   0  -8  -8   67.01    2.93
   0   8   8   67.49    5.64
   0  -8  -9   12.41    1.43
   0   8   9    8.55    2.62
   0  -8 -10   76.74    3.33
   0   8  10   81.86    6.56
   0  -8 -11   43.75    2.65
   0  -8  12 1806.99   14.06
   0  -8 -12 1698.65   15.56
   0  -8  13  263.93    5.42
   0  -8 -13  259.62    5.98
   0  -8  14   66.61    2.72
   0  -8 -14   70.93    3.10
   0  -8  15   16.67    1.41
   0  -8 -15   14.85    1.45
   0  -8  16   62.66    2.38
   0  -8 -16   66.75    2.52
   0  -8 -17  201.35    3.85
   1  -8   0    0.56    0.48
   1  -8   0    0.43    0.44
  -1  -8   0    0.60    0.45
   1  -8   0   -0.31    0.43
  -1  -8   1   51.24    1.97
   1  -8   1   50.22    2.02
   1  -8  -1   49.92    2.02
   1  -8   1   50.18    2.11
  -1  -8   1   50.82    1.90
  -1  -8  -1   48.40    1.91
   1  -8  -1   51.41    2.00
   1  -8   1   49.86    1.94
  -1   8   1   47.51    3.11
  -1  -8   2   44.29    1.85
   1  -8   2   43.78    1.86
   1  -8  -2   44.65    1.95
  -1  -8   2   43.56    1.80
   1  -8  -2   48.44    1.99
  -1  -8  -2   43.18    1.84
   1  -8   2   45.82    2.09
   1  -8   2   45.64    1.83
  -1   8   2   42.22    3.17
   1   8   2   43.59    3.15
  -1  -8   3   70.11    2.36
   1  -8   3   72.48    2.42
   1  -8  -3   70.42    2.46
   1  -8  -3   70.66    2.46
   1  -8   3   70.48    2.58
  -1  -8   3   71.88    2.28
   1  -8   3   71.14    2.30
  -1  -8  -3   70.37    2.38
  -1   8   3   62.77    4.09
   1  -8  -3   71.32    2.59
   1   8   3   66.55    4.15
   1   8   4   79.27    4.73
  -1  -8   4   88.44    2.67
   1  -8   4   87.96    2.55
   1  -8   4   89.63    2.70
   1  -8  -4   85.82    2.75
   1  -8   4   86.02    2.89
  -1  -8  -4   85.04    2.70
   1  -8  -4   88.28    2.82
  -1  -8   4   86.10    2.53
  -1   8   4   85.34    5.04
   1   8   5   48.57    4.00
   1  -8   5   44.81    1.94
   1  -8  -5   41.96    1.99
  -1  -8   5   42.45    1.82
   1  -8   5   45.04    2.13
   1  -8   5   42.15    1.80
  -1  -8  -5   41.73    2.01
   1  -8  -5   41.06    2.07
  -1   8   5   43.61    3.75
   1   8   6  123.41    6.55
   1  -8   6  123.41    3.25
   1  -8  -6  117.54    3.34
   1  -8   6  119.84    3.45
   1  -8   6  124.35    3.09
  -1  -8   6  117.72    3.06
  -1  -8  -6  124.11    3.49
   1  -8  -6  125.43    3.63
  -1   8   6  120.03    6.50
   1   8   7   52.24    4.55
   1  -8  -7   46.36    2.15
  -1  -8  -7   45.42    2.26
   1  -8  -7   49.30    2.43
  -1   8   7   44.26    4.24
  -1  -8  -8   42.12    2.27
   1  -8  -8   42.78    2.39
   1   8   8   45.41    4.55
  -1   8   8   41.95    4.54
  -1  -8  -9   51.29    2.62
   1  -8  -9   52.27    2.74
  -1   8   9   57.37    5.40
   1   8   9   52.77    5.09
  -1  -8 -10   53.52    2.74
   1  -8 -10   52.04    2.85
  -1   8  10   51.81    5.18
   1   8  10   52.14    5.13
   1  -8  11   93.95    3.24
  -1  -8 -11   92.19    3.60
   1  -8 -11   90.94    3.76
   1  -8  12  259.64    5.45
  -1  -8 -12  252.76    5.85
   1  -8 -12  240.52    6.03
   1  -8  13   37.12    2.16
   1  -8 -13   40.14    2.53
  -1  -8 -13   36.37    2.27
  -1  -8  14  197.07    4.60
   1  -8  14  199.67    4.66
  -1  -8 -14  202.57    4.94
   1  -8 -14  207.35    5.28
  -1  -8  15    6.17    0.90
   1  -8  15    5.53    0.95
   1  -8 -15    7.30    1.18
  -1  -8 -15    8.19    1.15
   1  -8  16    0.32    0.52
   1  -8 -16   -0.63    0.67
  -1  -8 -16    0.67    0.52
   1  -8  17   -1.92    0.64
   1  -8 -17    0.05    0.53
   1  -8 -18    6.47    0.86
   2  -8   0  316.18    5.09
   2  -8   0  314.60    5.31
  -2  -8   0  313.74    4.68
   2  -8   0  312.90    4.88
   2  -8   0  318.86    5.24
  -2  -8   1   19.24    1.22
   2  -8   1   21.64    1.38
   2  -8  -1   20.08    1.34
   2  -8  -1   20.65    1.39
   2  -8   1   22.12    1.50
  -2   8   1   20.90    2.20
  -2  -8   1   21.02    1.25
   2  -8   1   19.65    1.30
  -2  -8  -1   21.92    1.31
   2  -8  -1   22.61    1.39
   2  -8  -1   22.44    1.47
   2   8   2    2.13    0.93
  -2  -8   2    0.45    0.43
   2  -8   2    1.13    0.48
   2  -8  -2    1.28    0.53
  -2   8   2    0.93    0.74
   2  -8   2    1.05    0.54
  -2  -8   2    0.98    0.45
   2  -8   2    0.58    0.45
  -2  -8  -2    0.67    0.47
   2  -8  -2    1.09    0.52
   2  -8  -2    0.38    0.46
  -2  -8   3   37.92    1.74
   2  -8   3   37.48    1.78
   2   8   3   38.77    3.24
   2  -8  -3   42.75    2.00
   2  -8   3   39.42    2.01
  -2  -8   3   39.27    1.70
   2  -8   3   38.32    1.72
  -2  -8  -3   38.44    1.75
   2  -8  -3   37.73    1.87
  -2   8   3   40.23    3.48
   2  -8  -3   41.00    2.02
   2  -8   4   21.24    1.42
   2  -8  -4   21.28    1.45
  -2  -8  -4   19.51    1.35
   2   8   4   21.64    2.56
   2  -8   4   19.75    1.46
  -2   8   4   20.90    2.61
  -2  -8   4   21.29    1.29
   2  -8   4   20.60    1.31
   2  -8  -4   20.89    1.45
   2  -8  -4   20.73    1.52
   2  -8   5   24.71    1.48
   2  -8  -5   20.46    1.49
   2  -8   5   23.13    1.58
   2   8   5   22.55    2.83
  -2   8   5   21.81    2.79
  -2  -8   5   24.88    1.45
   2  -8   5   23.20    1.39
  -2  -8  -5   22.96    1.49
   2  -8  -5   23.00    1.59
   2  -8   6  136.12    3.41
   2   8   6  135.74    6.89
   2  -8  -6  130.03    3.67
   2  -8   6  128.91    3.65
  -2  -8   6  137.77    3.30
   2  -8   6  128.70    3.18
  -2  -8  -6  134.66    3.57
   2  -8  -6  136.61    3.84
  -2   8   6  136.49    7.09
   2   8   7  127.14    7.02
   2  -8  -7  127.74    3.71
   2  -8   7  130.36    3.66
  -2  -8  -7  127.47    3.63
   2  -8  -7  136.54    4.02
   2   8   8  324.08   11.64
   2  -8  -8  320.81    5.97
   2  -8   8  327.56    5.83
  -2  -8  -8  326.81    6.02
   2  -8  -8  327.79    6.49
  -2   8   8  331.88   12.00
   2   8   9   77.03    6.04
  -2  -8  -9   70.78    2.96
   2  -8  -9   74.72    3.32
  -2   8   9   71.88    5.92
   2   8  10   -0.17    1.74
  -2  -8 -10    2.38    0.89
  -2   8  10   -0.90    1.38
   2  -8 -10    2.50    1.10
  -2  -8 -11  134.29    4.17
   2  -8 -11  113.14    4.21
   2  -8  12    2.43    0.81
  -2  -8 -12    1.95    0.80
   2  -8 -12    2.65    1.13
   2  -8  13   62.54    2.77
  -2  -8 -13   65.55    2.88
   2  -8 -13   58.64    3.06
   2  -8  14    5.21    0.95
  -2  -8 -14    3.35    0.87
   2  -8 -14    3.47    1.08
   2  -8  15   54.72    2.42
   2  -8 -15   54.79    2.67
   2  -8  16   -0.40    0.54
   2  -8 -16    0.44    0.64
   2  -8  17    0.40    0.50
   2  -8 -17    0.88    0.58
  -3  -8   0   -0.23    0.44
   3  -8   0    0.83    0.54
   3  -8   0    0.13    0.53
  -3  -8   0    0.39    0.38
   3  -8   0    0.22    0.47
   3   8   0   -1.05    0.87
   3  -8   0    0.51    0.52
  -3  -8   1   73.37    2.27
  -3  -8   1   76.35    2.37
   3  -8   1   77.44    2.62
   3  -8  -1   73.96    2.60
   3  -8  -1   77.75    2.72
   3  -8   1   76.19    2.77
  -3   8   1   77.49    4.32
  -3  -8  -1   74.71    2.31
   3  -8   1   78.74    2.48
   3  -8  -1   77.71    2.53
   3   8   1   78.85    3.99
   3  -8  -1   81.65    2.80
  -3   8   2    5.91    1.52
   3  -8   2    4.26    0.73
   3  -8  -2    4.65    0.84
   3  -8  -2    4.23    0.72
   3  -8   2    4.54    0.82
   3   8   2    4.09    1.19
  -3  -8   2    6.19    0.76
   3  -8   2    3.83    0.64
  -3  -8  -2    3.80    0.65
   3  -8  -2    3.86    0.70
   3  -8  -2    3.53    0.73
   3  -8   3    0.25    0.49
  -3   8   3    0.82    1.09
   3  -8  -3    1.36    0.62
   3  -8  -3   -0.08    0.33
   3  -8   3    0.56    0.52
   3   8   3   -0.70    0.64
   3  -8   3    0.53    0.45
  -3  -8  -3    0.29    0.42
   3  -8  -3    0.57    0.45
   3  -8  -3    0.32    0.62
   3  -8  -4    5.37    0.92
   3  -8   4    6.41    0.87
   3  -8  -4    5.57    0.87
  -3   8   4    4.56    1.54
   3  -8   4    5.31    0.93
  -3  -8   4    4.79    0.70
   3  -8   4    5.38    0.77
   3   8   4    7.01    1.41
  -3  -8  -4    5.99    0.77
   3  -8  -4    4.52    0.87
   3  -8   5   45.93    2.02
   3  -8  -5   49.40    2.31
   3   8   5   52.76    4.17
   3  -8   5   48.57    2.31
  -3  -8   5   45.58    1.90
   3  -8   5   47.85    1.93
  -3   8   5   47.40    4.06
  -3  -8  -5   43.98    1.97
   3  -8  -5   47.22    2.23
   3  -8  -5   49.74    2.45
   3  -8   6    2.49    0.65
   3  -8  -6    3.13    0.75
  -3   8   6    2.26    1.82
   3  -8   6    4.95    0.94
   3   8   6    4.83    2.00
   3  -8   6    2.93    0.65
   3  -8  -6    3.55    0.92
  -3  -8  -6    2.32    0.64
   3  -8   7   25.80    1.56
   3  -8   7   23.96    1.67
  -3   8   7   28.23    3.69
   3   8   7   25.20    3.15
  -3  -8  -7   23.92    1.59
   3  -8  -7   26.58    1.90
   3  -8   8    9.23    1.13
  -3   8   8    4.27    1.87
   3   8   8    7.32    2.15
  -3  -8  -8   10.10    1.15
   3  -8  -8    9.11    1.31
   3   8   9  327.15   12.29
   3  -8   9  336.36    5.93
  -3   8   9  325.25   12.57
  -3  -8  -9  335.97    6.07
   3  -8  -9  321.56    6.76
   3   8  10   65.39    5.88
   3  -8 -10   74.06    2.99
  -3   8  10   69.25    6.15
  -3  -8 -10   73.67    2.95
   3  -8 -10   63.30    3.17
  -3  -8 -11   23.72    1.75
   3  -8 -12   17.21    1.88
   3  -8  13    2.07    0.80
   3  -8 -13    1.81    1.16
   3  -8  14    1.46    0.76
   3  -8 -14    2.58    1.05
   3  -8  15   14.70    1.31
   3  -8 -15   15.07    1.56
   3  -8  16    1.93    0.74
   3  -8 -16    1.11    0.70
   3  -8 -17    1.19    0.57
   3  -8  17    0.86    0.58
   3  -8 -17    1.20    0.59
   4  -8   0  271.26    4.99
   4  -8   0  265.69    5.26
  -4   8   0  270.09    7.95
   4  -8   0  272.25    4.69
  -4  -8   0  273.78    4.29
   4   8   0  255.26    7.93
   4  -8   1  223.71    4.48
   4  -8  -1  212.04    4.46
   4  -8  -1  224.79    4.75
   4  -8   1  208.32    4.73
  -4   8   1  221.87    7.56
  -4  -8   1  213.54    3.77
  -4  -8  -1  219.11    3.85
   4  -8   1  211.66    4.10
   4   8   1  224.90    7.25
   4  -8  -1  219.78    4.28
   4   8  -1  202.38    7.29
   4  -8  -1  215.43    4.68
   4  -8   2   50.10    2.14
   4  -8  -2   48.69    2.21
   4   8   2   52.47    3.41
   4   8   2   46.88    3.46
   4  -8  -2   51.36    2.25
   4  -8   2   51.00    2.40
  -4   8   2   47.95    3.78
  -4  -8   2   49.83    1.86
  -4  -8  -2   47.71    1.87
   4  -8  -2   48.32    2.08
   4  -8   2   51.15    1.99
   4  -8  -2   51.57    2.35
   4  -8   3   33.91    1.78
   4  -8  -3   31.55    1.86
   4   8   3   31.21    2.99
   4  -8  -3   32.54    1.76
   4  -8   3   34.99    2.01
  -4   8   3   33.56    3.42
  -4  -8   3   36.07    1.62
   4  -8   3   31.92    1.60
  -4  -8  -3   33.78    1.60
   4  -8  -3   32.38    1.76
   4  -8  -3   35.02    2.02
   4  -8   4   32.99    1.78
   4  -8  -4   33.45    1.94
   4   8   4   35.16    3.36
   4  -8   4   32.12    1.94
  -4   8   4   28.01    3.27
  -4  -8   4   32.18    1.56
   4  -8   4   32.58    1.59
   4  -8  -4   31.03    1.81
  -4  -8  -4   30.93    1.57
   4  -8  -4   31.85    1.99
  -4  -8  -5  126.13    3.19
   4  -8   5  118.27    3.25
  -4   8   5  118.33    6.60
   4   8   5  121.68    6.56
   4  -8   5  122.81    3.70
   4  -8   5  115.46    2.98
   4  -8  -5  116.96    3.51
   4  -8  -5  119.35    3.80
   4  -8   6    9.39    1.02
   4  -8  -6   11.44    1.37
  -4   8   6   14.59    2.42
   4  -8   6   11.57    1.27
   4  -8   6   12.37    1.05
   4  -8  -6   12.36    1.29
   4   8   6    9.79    2.06
   4  -8   7  204.30    4.27
   4   8   7  202.10    9.15
   4  -8   7  202.16    4.75
  -4   8   7  197.43    9.33
   4  -8  -7  210.67    5.07
  -4   8   8   13.93    2.76
   4  -8   8   12.18    1.29
   4   8   8   15.80    3.11
   4  -8  -8   13.04    1.47
   4   8   9  173.45    9.22
   4  -8   9  169.17    4.32
  -4   8   9  156.18    8.93
   4  -8  -9  164.31    4.90
   4  -8 -10   10.15    1.51
   4  -8 -11   28.46    2.29
   4  -8 -12    8.28    1.49
   4  -8 -13    1.46    1.02
   4  -8  14   16.15    1.45
   4  -8 -14   17.70    1.71
   4  -8  15   11.40    1.26
   4  -8 -15   11.81    1.42
   4  -8 -15   11.15    1.36
   4  -8 -16    0.50    0.54
   4  -8 -16    0.44    0.60
   4  -8  16    0.84    0.63
   4  -8 -17   39.34    1.81
   4  -8 -17   40.20    1.85
  -5   8   0   -1.40    1.10
   5  -8   0   -0.06    0.52
  -5  -8   0    0.00    0.39
   5  -8   0   -0.28    0.46
   5   8   0   -1.39    1.15
   5   8   1  108.74    5.47
   5  -8   1  118.44    3.35
   5  -8  -1  116.40    3.43
  -5   8   1  117.19    5.85
  -5  -8   1  116.25    2.79
   5  -8   1  114.05    3.01
   5  -8  -1  116.68    3.17
   5   8  -1  106.93    5.63
   5  -8  -1  117.06    3.60
   5  -8   2   36.27    1.87
   5  -8  -2   35.59    2.00
   5  -8  -2   32.67    1.88
   5  -8   2   34.23    2.06
  -5   8   2   40.93    3.66
  -5  -8   2   35.82    1.60
   5   8   2   35.87    3.18
   5  -8   2   35.24    1.70
   5  -8  -2   33.88    1.80
   5  -8  -2   33.66    2.02
   5  -8  -3    0.58    0.53
   5  -8   3    0.22    0.57
   5  -8   3    1.02    0.52
   5  -8  -3    0.84    0.70
   5  -8  -3    0.39    0.29
   5  -8   3    0.71    0.57
  -5  -8   3    0.33    0.42
   5  -8  -3    0.32    0.62
   5  -8   4   29.05    1.67
   5  -8   4   29.66    1.94
   5   8   4   24.58    3.07
   5  -8   4   26.32    1.44
   5  -8  -4   28.21    1.73
   5  -8  -4   27.20    1.91
  -5   8   4   25.80    3.32
  -5   8   5    2.65    1.86
   5  -8   5    2.80    0.70
   5  -8   5    3.30    0.86
   5  -8   5    2.77    0.57
   5  -8  -5    2.65    0.76
   5  -8  -5    1.78    0.83
   5  -8   6   12.41    1.15
  -5   8   6   16.97    3.15
   5   8   6   14.90    2.71
   5  -8   6   14.66    1.45
   5  -8   6   13.39    1.09
   5  -8  -6   13.21    1.38
   5  -8  -6   16.61    1.61
   5   8   7   22.34    3.60
   5  -8   7   21.66    1.46
  -5   8   7   17.74    3.17
   5  -8   7   18.58    1.58
   5  -8  -7   19.30    1.69
   5  -8  -7   21.51    1.83
  -5   8   8   20.25    3.44
   5  -8   8   17.97    1.55
   5  -8  -8   14.29    1.52
   5   8   8   17.86    2.92
   5  -8  -8   16.34    1.69
  -5   8   9   14.36    3.11
   5  -8   9   13.23    1.27
   5   8   9    7.29    2.59
   5  -8  -9   11.04    1.44
   5  -8  -9   12.29    1.52
   5  -8  10  199.89    4.61
   5  -8 -10  184.88    5.27
   5  -8 -11   19.03    1.92
   5  -8 -12    0.69    0.95
   5  -8 -12    0.04    0.83
   5  -8 -13   28.78    2.17
   5  -8 -13   29.13    2.12
   5  -8 -14    7.15    1.22
   5  -8 -14    7.35    1.27
   5  -8 -15    0.85    0.69
   5  -8  15    2.63    0.80
   5  -8 -15    2.45    0.92
   5  -8  16   -0.40    0.53
   5  -8 -16    0.05    0.59
   5  -8 -16   -0.03    0.42
   5  -8 -17    6.27    0.80
   6  -8   0  371.44    6.14
  -6   8   0  359.23   10.30
   6   8   0  361.04   10.69
   6  -8   0  357.40    5.45
   6  -8   1  541.67    7.34
   6  -8  -1  539.83    7.49
   6  -8   1  521.12    6.41
  -6   8   1  544.21   13.15
   6   8   1  520.68   12.63
   6  -8  -1  531.76    6.78
   6   8  -1  513.56   12.96
   6  -8   2  140.44    3.71
   6  -8  -2  147.99    4.04
  -6  -8   2  143.43    3.08
   6  -8  -2  144.52    4.12
  -6   8   2  141.56    7.06
   6  -8   2  140.59    3.28
   6  -8  -2  140.76    3.59
   6   8   2  135.33    6.50
   6  -8   3   60.11    2.44
   6  -8  -3   60.69    2.69
   6   8   3   57.93    4.43
  -6   8   3   64.30    5.12
   6  -8   3   57.08    2.11
   6  -8  -3   60.54    2.45
   6  -8  -3   65.19    2.83
   6   8   4    0.59    1.28
   6  -8   4    0.35    0.48
   6  -8  -4   -0.56    0.55
   6  -8   4    0.77    0.42
   6  -8  -4    0.02    0.42
   6  -8  -4    0.34    0.70
   6  -8   5  288.40    5.18
   6  -8   5  276.88    4.50
   6   8   5  274.07   10.36
   6  -8   5  300.16    6.12
  -6   8   5  278.25   10.82
   6  -8  -5  288.47    5.59
   6  -8  -5  299.84    6.22
   6  -8   6   10.54    1.10
   6  -8   6   10.52    1.34
  -6   8   6   11.17    2.86
   6   8   6    8.60    2.21
   6  -8  -6    9.87    1.20
   6  -8  -6   11.56    1.46
   6  -8   7  152.09    3.71
   6   8   7  139.22    7.96
   6  -8   7  153.05    4.35
  -6   8   7  131.66    8.15
   6  -8  -7  149.47    4.32
   6  -8  -7  158.75    4.72
   6   8   8   28.83    3.83
   6  -8   8   31.18    1.99
   6  -8  -8   29.21    2.10
   6  -8  -8   30.81    2.20
  -6   8   8   32.21    4.09
   6  -8  -9    1.97    0.94
   6  -8   9    1.11    0.71
   6  -8  -9    0.25    0.81
   6  -8  10    9.70    1.13
   6  -8 -10   10.65    1.48
   6  -8 -10   12.80    1.70
   6  -8 -11    6.63    1.27
   6  -8 -11    8.51    1.42
   6  -8 -12    0.12    0.76
   6  -8 -12    0.23    0.91
   6  -8 -13    4.16    1.07
   6  -8 -13    3.86    0.88
   6  -8 -13    3.48    0.95
   6  -8 -14   14.23    1.43
   6  -8 -14   12.50    1.33
   6  -8  15   -0.29    0.57
   6  -8 -15   -0.14    0.59
   6  -8 -15   -0.48    0.49
   6  -8  16   23.97    1.42
   6  -8 -16   25.66    1.56
   6  -8 -16   26.78    1.55
   7  -8   0    1.23    0.69
   7  -8   0    0.69    0.48
   7   8   0    1.42    0.88
   7  -8   1    4.23    0.85
   7  -8  -1    5.74    1.00
  -7   8   1    4.55    1.50
   7  -8   1    3.95    0.66
   7  -8  -1    5.19    0.77
   7   8   1    0.75    1.10
   7   8  -1    5.62    1.66
   7  -8   2    1.75    0.68
   7  -8  -2    1.29    0.71
  -7   8   2   -0.19    1.32
   7   8   2    3.44    1.62
   7  -8  -2    0.64    0.52
   7   8  -2    2.97    1.46
   7  -8   3   37.12    1.97
   7  -8  -3   34.79    2.13
   7  -8  -3   35.38    1.88
  -7   8   3   33.40    3.87
   7   8  -3   33.32    3.67
   7  -8  -3   36.74    2.24
   7  -8   4   48.31    2.21
   7  -8  -4   49.87    2.28
   7   8   4   49.05    4.46
   7  -8  -4   48.45    2.58
   7  -8   5   24.82    1.60
   7   8   5   24.39    3.71
   7  -8  -5   22.34    1.64
  -7   8   5   23.53    3.80
   7  -8  -5   25.26    1.93
   7  -8   6    0.05    0.50
   7  -8   6    0.39    0.69
  -7   8   6    2.78    2.28
   7  -8  -6    0.03    0.62
   7   8   6    1.06    1.12
   7  -8  -6   -0.13    0.77
   7  -8   7    6.35    1.11
   7   8   7    4.75    1.85
  -7   8   7    7.65    2.26
   7  -8  -7    6.17    1.04
   7  -8  -7    6.98    1.21
   7  -8   8   11.42    1.36
   7  -8  -8   11.57    1.42
   7  -8  -8   10.06    1.43
   7  -8   9   39.07    2.19
   7  -8  -9   35.61    2.30
   7  -8  -9   38.93    2.48
   7  -8  10   92.79    3.21
   7  -8 -10   88.17    3.55
   7  -8 -10   91.00    3.67
   7  -8 -11    1.50    0.92
   7  -8 -11    0.62    0.65
   7  -8 -12    1.34    0.80
   7  -8 -12   -1.77    0.78
   7  -8 -13   11.90    1.37
   7  -8 -13   14.23    1.43
   7  -8 -14    1.82    0.67
   7  -8 -14    0.58    0.66
   7  -8 -14    1.69    0.72
   7  -8  15   12.64    1.14
   7  -8 -15   12.56    1.18
   7  -8 -15   10.67    1.05
   7  -8  16    1.55    0.56
   7  -8 -16   -0.23    0.46
   8  -8   0    0.58    0.69
   8   8   0    1.96    1.33
   8  -8   1  219.45    4.93
   8  -8  -1  210.75    4.98
   8   8   1  222.43    9.25
   8   8  -1  204.80    9.14
   8  -8   2   78.85    2.92
   8  -8  -2   80.34    3.17
  -8   8   2   69.35    5.49
   8  -8  -2   73.93    2.61
   8   8  -2   71.85    5.58
   8  -8   3  137.75    3.79
   8  -8  -3  136.24    4.20
  -8   8   3  133.54    7.65
   8  -8  -3  138.36    3.66
   8   8  -3  129.65    7.46
   8  -8  -4   45.85    2.21
   8  -8   4   50.23    2.29
  -8   8   4   44.42    4.67
   8   8   4   44.94    4.16
   8   8  -4   44.04    4.58
   8  -8  -4   48.38    2.59
   8  -8   5    9.33    1.08
  -8   8   5    9.84    2.53
   8   8  -5   12.72    2.35
   8  -8  -5   10.41    1.22
   8   8   5    6.24    2.37
   8  -8  -5    9.37    1.29
   8  -8  -6    4.57    0.89
   8  -8   6    5.09    1.09
  -8   8   6    2.99    1.97
   8  -8  -6    4.30    1.07
   8  -8   7  228.59    5.49
   8  -8  -7  216.42    5.10
   8  -8  -7  218.88    5.54
   8  -8   8    1.05    0.76
   8  -8  -8    1.22    0.74
   8  -8  -8    1.13    0.83
   8  -8   9    2.04    0.75
   8  -8  -9    0.75    0.77
   8  -8  -9    0.74    0.81
   8  -8  10   93.26    3.22
  -8   8  10   85.33    3.12
   8  -8 -10   85.97    3.36
   8  -8 -10   86.45    3.46
  -8   8  11    0.71    0.58
   8  -8 -11    0.09    0.68
   8  -8 -11   -0.37    0.62
   8  -8 -12    0.10    0.65
   8  -8 -12   -0.60    0.57
   8  -8 -13   45.92    2.25
   8  -8 -13   42.46    2.20
   8  -8 -14    7.25    0.99
   8  -8 -14    9.58    1.09
   8  -8 -14    9.81    0.99
   8  -8 -15    1.08    0.51
   8  -8  15    2.21    0.66
   9  -8   0    0.25    0.67
   9   8   0   -0.01    0.18
   9   8  -1    5.72    1.69
   9  -8   1    5.13    1.00
   9  -8  -1    4.85    1.09
   9   8   1    7.15    2.03
   9  -8   2    6.55    1.03
   9  -8  -2    6.45    1.20
   9   8  -2    8.86    2.38
   9  -8   3    4.23    0.87
   9  -8  -3    4.71    1.07
   9   8  -3    1.58    1.63
   9  -8   4  135.59    3.68
  -9   8   4  115.32    7.76
   9   8  -4  119.93    7.58
   9  -8  -5    9.62    1.10
   9  -8  -6   17.23    1.44
   9  -8  -6   17.55    1.70
   9  -8   7   57.91    2.86
   9  -8  -7   56.66    2.59
  -9   8   7   55.01    2.51
   9  -8  -7   57.05    2.83
   9  -8   8   56.75    2.73
  -9   8   8   58.32    2.60
   9  -8  -8   54.54    2.58
   9  -8  -8   53.45    2.75
   9  -8   9   63.82    2.77
  -9   8   9   62.54    2.68
   9  -8  -9   58.12    2.65
   9  -8  -9   63.11    2.90
  -9   8  10    5.81    0.92
   9  -8  10    7.61    0.99
   9  -8 -10    5.24    1.03
  -9   8  11    2.19    0.63
   9  -8 -11    1.02    0.58
   9  -8 -11    1.55    0.61
  -9   8  12    0.83    0.61
   9  -8 -12    1.11    0.56
   9  -8 -13    8.70    1.06
   9  -8 -13    8.27    0.97
   9  -8 -13    8.04    0.96
   9  -8 -14    4.31    0.73
   9  -8 -14    4.54    0.79
  10  -8   0  376.71    6.69
  10  -8   1   68.03    2.84
  10  -8  -1   72.82    3.06
  10  -8   2    2.72    0.82
  10  -8  -2    1.37    0.81
  10  -8   3    0.94    0.58
  10  -8  -3    1.04    0.92
  10  -8  -4   53.63    2.87
 -10   8   4   55.40    2.44
 -10   8   5   86.61    3.10
 -10   8   6   32.08    1.94
  10  -8   7    9.92    1.29
 -10   8   7   10.23    1.16
 -10   8   8    5.77    0.90
  10  -8   8    4.91    0.95
  10  -8  -8    4.58    0.81
 -10   8   9    8.99    1.18
  10  -8   9    9.77    1.19
  10  -8  -9    9.30    1.08
  10  -8  10   12.02    1.21
 -10   8  10   13.99    1.30
  10  -8 -10   11.84    1.17
 -10   8  11   15.45    1.30
  10  -8 -11   16.10    1.31
 -10   8  12   -0.18    0.38
  10  -8 -12    0.88    0.69
  10  -8 -12    0.54    0.49
  10  -8 -13   35.99    1.84
  10  -8 -13   30.19    1.51
  10  -8 -14   -0.58    0.48
  11  -8   0   -0.22    0.68
 -11   8   0   -1.12    0.64
  11  -8   1    4.57    0.87
  11  -8  -1    6.58    1.09
 -11   8  -1    4.74    0.81
 -11   8   1    4.89    0.91
  11  -8   2   48.99    2.29
  11  -8  -2   46.13    2.52
  11  -8  -3    6.70    1.23
 -11   8   3    7.75    1.02
  11  -8  -4   -0.01    0.90
 -11   8   4    0.58    0.54
  11  -8  -5    0.11    0.79
 -11   8   5   -0.65    0.39
 -11   8   6    5.54    0.91
  11  -8   7    8.88    1.18
 -11   8   7    8.58    1.13
  11  -8   8    1.08    0.62
 -11   8   8    1.53    0.65
  11  -8   9    2.86    0.69
 -11   8   9    2.22    0.59
  11  -8  10    9.15    0.98
 -11   8  10   11.07    1.10
  11  -8 -11    8.35    1.15
 -11   8  11    8.12    0.89
  11  -8 -12   -0.32    0.63
  11  -8 -13    4.61    0.76
  12  -8   0   -0.43    0.59
 -12   8   0    1.35    0.61
  12  -8   1   30.83    1.81
  12  -8  -1   28.79    1.89
 -12   8  -1   28.11    1.83
 -12   8   1   28.42    1.81
  12  -8  -2   16.24    1.50
 -12   8  -2   14.18    1.34
 -12   8   2   14.68    1.32
  12  -8  -3   -0.78    0.76
 -12   8   3    0.98    0.62
  12  -8  -4   42.56    2.45
 -12   8   4   42.43    2.22
  12  -8  -5   37.11    2.34
 -12   8   5   40.73    2.17
  12  -8  -6    0.24    0.81
 -12   8   6   -0.58    0.51
  12  -8  -7    1.43    0.85
  12  -8   7    0.88    0.68
 -12   8   7   -0.28    0.58
  12  -8  -8    0.43    0.75
  12  -8   8    1.46    0.63
 -12   8   8    0.84    0.62
  12  -8  -9    6.18    1.07
  12  -8   9    6.12    0.88
 -12   8   9    6.57    0.83
  12  -8 -10   26.68    1.76
  12  -8  10   26.32    1.46
 -12   8  10   27.27    1.51
  12  -8 -11   27.56    1.71
  12  -8 -12   11.37    1.09
  13  -8   0    0.04    0.47
 -13   8   0   -0.03    0.71
  13  -8  -1   83.99    3.00
 -13   8  -1   83.62    3.05
 -13   8   1   86.16    3.08
  13  -8  -2   -0.74    0.61
 -13   8  -2    0.07    0.57
 -13   8   2    0.25    0.57
  13  -8  -3   20.80    1.62
 -13   8   3   19.45    1.46
  13  -8  -4    4.38    0.98
 -13   8   4    6.24    0.96
  13  -8  -5    0.68    0.78
 -13   8   5    1.38    0.60
  13  -8  -6    2.32    0.78
  13  -8   6    2.87    0.90
 -13   8   6    1.34    0.69
  13  -8   7    1.70    0.72
 -13   8   7    0.69    0.58
  13  -8  -8    8.84    1.20
  13  -8   8   10.22    1.09
 -13   8   8    7.43    0.92
  13  -8  -9   10.52    1.17
  13  -8   9   11.20    1.05
 -13   8   9    8.53    0.88
  13  -8 -10    0.46    0.51
  13  -8 -11    1.63    0.62
 -14   8   0   -1.70    0.69
 -14   8  -1   12.79    1.26
 -14   8   1   13.85    1.32
  14  -8  -2   11.41    1.11
 -14   8   2    9.16    1.12
  14  -8  -3    4.70    0.83
 -14   8   3    6.68    0.96
  14  -8  -4   13.76    1.25
 -14   8   4   14.82    1.26
  14  -8  -5   30.48    1.83
  14  -8   5   32.99    2.02
 -14   8   5   31.21    1.78
  14  -8  -6   16.95    1.37
  14  -8   6   16.72    1.41
 -14   8   6   16.37    1.26
  14  -8  -7   12.02    1.17
  14  -8   7   12.69    1.18
 -14   8   7   12.05    1.08
  14  -8  -8   13.52    1.15
  14  -8   8   13.89    1.11
 -14   8   8   13.10    0.99
  14  -8  -9    3.73    0.71
 -15   8   0    0.72    0.50
 -15   8   1   25.04    1.56
 -15   8   2   12.90    1.14
  15  -8  -3    1.76    0.67
 -15   8   3    0.52    0.48
 -15   8   4    1.50    0.47
  15  -8  -4    0.22    0.41
  15  -8   4    1.87    0.69
  15  -8  -5    2.16    0.53
  15  -8   5    2.36    0.75
 -15   8   5    3.86    0.62
  15  -8  -6   12.02    1.03
  15  -8   6   13.85    1.16
  15  -8   7   10.68    0.94
  16  -8   0    2.25    0.60
  16  -8  -1    0.74    0.59
  16  -8   1    0.90    0.57
  16  -8  -2   11.29    1.01
  16  -8   2   13.67    1.20
  16  -8   3   48.67    2.04
  16  -8   4    0.03    0.44
   0  -9   0    2.52    0.63
   0  -9   0    1.42    0.60
   0  -9   0    1.12    0.51
   0  -9   1   -0.07    0.51
   0  -9  -1    0.41    0.39
   0  -9   1    0.45    0.55
   0  -9  -1    0.07    0.51
   0  -9  -1    0.67    0.49
   0  -9   2    0.22    0.47
   0  -9  -2   -0.51    0.47
   0  -9   2    1.06    0.59
   0  -9  -2    0.16    0.55
   0  -9  -2    0.34    0.47
   0  -9   3    0.21    0.50
   0  -9  -3    0.30    0.45
   0  -9   3   -0.08    0.58
   0  -9  -3   -0.11    0.58
   0  -9  -3   -0.22    0.52
   0  -9  -4   -0.22    0.53
   0  -9   4    0.19    0.56
   0  -9  -4   -0.59    0.50
   0   9   4    0.26    1.32
   0  -9   4   -0.07    0.52
   0  -9  -4   -0.35    0.56
   0  -9   5    0.17    0.54
   0  -9  -5   -0.02    0.43
   0  -9   5   -0.51    0.53
   0  -9  -5   -0.30    0.57
   0   9   6    2.11    1.19
   0  -9   6    1.05    0.69
   0  -9  -6   -0.41    0.69
   0   9   7    5.55    2.03
   0  -9  -7   -0.22    0.75
   0   9   8    2.25    2.18
   0  -9  -8    0.02    0.72
   0   9   9    3.60    2.21
   0  -9  -9    0.28    0.77
   0  -9 -10    0.35    0.91
   0  -9 -11    0.18    0.81
   0  -9 -12   -0.68    0.96
   0  -9 -13   -0.62    0.89
   0  -9 -14    1.32    0.78
   0  -9 -15   -0.90    0.62
   0  -9 -16   -0.80    0.54
   0  -9 -17   -0.43    0.73
  -1  -9   0    1.20    0.48
   1  -9   0    1.15    0.59
   1  -9   0    0.71    0.52
  -1  -9   0    1.05    0.55
   1  -9   0    1.22    0.60
   1  -9   0    1.27    0.53
  -1  -9   1   62.23    2.32
  -1  -9  -1   62.54    2.31
   1  -9   1   64.36    2.43
   1  -9  -1   64.94    2.46
   1  -9  -1   63.48    2.49
   1  -9   1   65.45    2.65
  -1  -9   1   66.27    2.36
   1  -9   1   68.64    2.41
  -1  -9  -1   65.00    2.38
   1  -9  -1   67.98    2.48
   1  -9  -1   60.56    2.46
  -1  -9   2   19.04    1.36
   1  -9   2   19.87    1.41
  -1  -9  -2   19.45    1.35
   1  -9  -2   16.78    1.31
   1  -9   2   18.83    1.49
  -1  -9   2   20.32    1.38
   1  -9   2   19.55    1.34
  -1  -9  -2   20.42    1.40
   1  -9  -2   20.45    1.43
   1  -9  -2   21.27    1.51
  -1  -9  -2   20.60    1.42
  -1  -9  -3    1.01    0.51
   1   9   3    1.38    0.99
  -1  -9   3    1.59    0.60
   1  -9   3    0.92    0.51
  -1  -9  -3    2.63    0.57
   1  -9  -3    1.15    0.61
   1  -9   3    0.51    0.59
  -1  -9   3    1.11    0.67
   1  -9   3    1.25    0.60
  -1  -9  -3    0.86    0.52
   1  -9  -3    1.23    0.65
   1  -9  -3    1.26    0.58
  -1  -9   4  145.49    3.61
   1  -9   4  140.73    3.59
  -1  -9   4  144.48    3.42
  -1  -9  -4  137.87    3.45
   1  -9  -4  137.31    3.70
   1  -9   4  147.75    4.02
   1  -9   4  139.87    3.43
  -1  -9  -4  132.97    3.60
  -1   9   4  135.42    6.65
   1  -9  -4  141.69    3.78
   1   9   4  144.07    6.79
   1  -9  -4  137.27    3.87
  -1  -9  -4  135.13    3.68
   1  -9   5   15.05    1.31
   1  -9  -5   14.35    1.30
  -1   9   5   13.58    2.57
  -1  -9   5   15.99    1.26
   1  -9   5   16.59    1.26
  -1  -9  -5   14.06    1.35
   1  -9  -5   15.95    1.45
   1   9   5   14.69    2.52
   1  -9  -5   13.76    1.40
   1  -9  -6   83.95    3.00
  -1  -9   6   87.27    2.80
  -1  -9  -6   80.97    2.98
   1  -9  -6   89.97    3.26
   1  -9   6   84.43    2.75
  -1   9   6   81.03    5.77
   1   9   6   82.03    5.65
   1  -9  -7    5.22    0.86
   1   9   7    7.21    2.10
  -1  -9  -7    4.92    1.02
   1  -9  -7    4.92    1.06
  -1  -9  -8  343.95    6.50
   1  -9  -8  345.71    6.83
  -1   9   8  345.29   12.70
   1   9   8  356.68   12.90
  -1  -9  -9  157.75    4.57
   1  -9  -9  151.61    4.69
  -1   9   9  159.65    8.93
   1   9   9  171.81    9.35
  -1  -9 -10  444.48    7.74
   1  -9 -10  416.79    7.81
  -1  -9 -11    1.91    0.97
   1  -9 -11    0.96    0.99
  -1  -9 -12    2.08    0.95
   1  -9 -12    1.50    0.95
  -1  -9 -13   49.80    2.54
   1  -9 -13   45.47    2.59
  -1  -9 -14   24.38    1.74
   1  -9 -14   23.92    1.81
  -1  -9 -15   26.46    1.63
   1  -9 -15   30.08    1.86
   1  -9 -16  125.93    3.27
   1  -9 -17   17.95    1.36
  -2  -9   0    0.41    0.48
   2  -9   0    0.90    0.58
   2  -9   0    0.23    0.57
  -2  -9   0    0.20    0.43
   2  -9   0    0.87    0.56
  -2  -9   1  282.20    4.85
  -2  -9  -1  290.73    4.83
   2  -9   1  290.87    5.18
   2  -9  -1  297.93    5.30
   2  -9  -1  286.49    5.36
   2  -9   1  290.41    5.58
  -2  -9   1  285.59    4.75
   2  -9   1  291.16    4.95
  -2  -9  -1  291.27    4.90
   2  -9  -1  293.64    5.11
   2  -9  -1  295.23    5.44
  -2  -9   2   44.57    2.00
  -2  -9  -2   39.63    1.81
   2  -9   2   43.74    2.07
   2  -9  -2   42.54    2.08
  -2  -9   2   42.34    1.88
   2  -9  -2   42.26    2.03
   2  -9   2   43.62    2.26
   2  -9   2   42.01    1.92
  -2  -9  -2   43.67    1.95
   2  -9  -2   41.58    2.00
   2  -9  -2   40.85    2.11
  -2  -9   3   19.70    1.38
  -2  -9  -3   16.04    1.19
   2  -9   3   19.51    1.42
   2  -9  -3   17.84    1.42
  -2  -9  -3   18.22    1.32
  -2   9   3   12.39    2.17
   2  -9  -3   15.74    1.24
   2  -9   3   17.59    1.52
  -2  -9   3   18.05    1.28
   2  -9   3   19.03    1.36
   2  -9  -3   18.49    1.42
   2  -9  -3   18.74    1.52
   2  -9  -4    0.13    0.55
   2  -9   4    1.08    0.57
   2  -9  -4    0.15    0.42
  -2   9   4    1.12    1.21
   2  -9   4   -0.76    0.73
   2  -9  -4    1.12    0.76
  -2  -9   4    0.91    0.57
   2  -9   4    0.41    0.50
  -2  -9  -4    0.26    0.49
   2   9   4   -1.13    0.70
   2  -9   5  109.49    3.22
   2  -9  -5   99.24    3.34
   2  -9   5  105.78    3.49
  -2  -9   5  106.95    3.01
   2  -9   5  110.04    3.08
  -2  -9  -5  105.67    3.25
  -2   9   5  103.03    6.35
   2  -9  -5  108.09    3.48
   2  -9  -5  106.75    3.61
   2   9   5   98.80    5.91
   2   9   6   18.60    3.07
   2  -9  -6   22.09    1.69
   2  -9   6   20.79    1.63
  -2   9   6   19.60    3.23
   2  -9   6   25.79    1.56
  -2  -9  -6   22.84    1.64
   2  -9  -6   21.22    1.69
   2  -9  -6   24.61    1.91
   2  -9  -7  136.22    4.00
  -2   9   7  122.07    7.46
  -2  -9  -7  129.05    3.82
   2  -9  -7  130.39    4.12
   2   9   7  130.68    7.59
   2  -9  -8    1.67    0.78
  -2   9   8    1.19    1.71
  -2  -9  -8    1.28    0.82
   2  -9  -8    1.31    0.93
   2   9   8   -1.36    1.37
  -2   9   9   65.14    5.79
  -2  -9  -9   60.17    2.80
   2  -9  -9   64.47    3.17
   2   9   9   68.55    6.04
  -2  -9 -10    5.66    1.09
   2  -9 -10    4.13    1.19
  -2  -9 -11   40.52    2.31
   2  -9 -11   35.37    2.46
  -2  -9 -12    0.50    0.71
   2  -9 -12    0.62    0.92
  -2  -9 -13   27.43    1.85
   2  -9 -13   26.94    2.08
   2  -9 -14   14.07    1.52
   2  -9 -15    8.17    1.13
   2  -9 -16    2.12    0.70
   2  -9 -16    1.24    0.66
   2  -9 -17   -0.36    0.42
  -3  -9   0   21.85    1.38
   3  -9   0   25.21    1.64
   3  -9   0   22.52    1.68
  -3  -9   0   22.39    1.39
   3  -9   0   27.23    1.65
  -3  -9   1    0.36    0.53
  -3  -9  -1    0.60    0.46
   3  -9   1    0.20    0.52
   3  -9  -1    0.31    0.54
   3  -9  -1    0.69    0.51
   3  -9   1    0.61    0.58
  -3  -9   1   -0.01    0.47
  -3  -9  -1    0.45    0.49
   3  -9   1    0.27    0.55
   3  -9  -1    0.11    0.56
   3  -9  -1    0.92    0.60
   3  -9   2   45.76    2.14
   3  -9  -2   40.62    2.11
   3  -9  -2   43.81    2.12
   3  -9   2   43.69    2.34
  -3  -9   2   43.36    1.91
   3  -9   2   45.48    2.00
  -3  -9  -2   40.07    1.88
   3  -9  -2   44.52    2.12
   3  -9  -2   42.62    2.22
  -3   9   3    2.23    1.48
   3  -9   3    1.64    0.60
   3  -9  -3    0.98    0.63
   3  -9  -3    1.61    0.57
   3  -9   3    0.89    0.64
  -3  -9   3    1.00    0.52
   3  -9   3    1.00    0.57
  -3  -9  -3    1.09    0.59
   3  -9  -3    1.15    0.64
   3  -9  -3    0.84    0.64
  -3   9   4    4.26    1.59
   3  -9   4    4.67    0.86
   3   9   4    6.01    1.68
   3  -9  -4    4.33    0.86
   3  -9   4    6.01    1.07
  -3  -9   4    5.35    0.80
   3  -9   4    6.40    0.89
  -3  -9  -4    5.53    0.82
   3  -9  -4    6.65    1.00
   3  -9  -4    8.81    1.18
   3  -9  -5    0.22    0.73
   3  -9   5   -0.29    0.70
   3   9   5   -0.25    1.22
  -3   9   5    0.01    1.28
   3  -9  -5   -1.39    0.71
   3  -9   5    0.00    0.57
  -3  -9   5    0.29    0.51
   3  -9   5    0.19    0.57
  -3  -9  -5    0.40    0.51
   3  -9  -5   -0.47    0.69
   3  -9  -6    4.44    1.04
   3  -9   6    6.69    0.99
   3   9   6    1.80    1.61
   3  -9  -6    6.61    1.11
  -3   9   6    3.12    1.60
   3  -9   6    6.62    1.04
   3  -9   6    6.58    0.92
  -3  -9  -6    4.68    0.86
   3  -9  -6    6.16    1.13
   3   9   7   87.42    6.38
   3  -9  -7   74.00    3.11
   3  -9   7   79.39    3.12
  -3   9   7   78.20    6.08
  -3  -9  -7   77.16    2.90
   3  -9  -7   84.16    3.36
   3  -9  -7   77.65    3.41
   3   9   8  319.44   12.34
   3  -9  -8  308.73    6.31
   3  -9   8  307.61    5.97
  -3  -9  -8  318.26    5.93
   3  -9  -8  303.40    6.51
   3  -9  -9   38.00    2.24
  -3  -9  -9   35.32    2.09
   3  -9  -9   36.43    2.44
   3  -9 -10   79.95    3.12
  -3  -9 -10   83.76    3.12
   3  -9 -11   20.42    2.03
   3  -9 -12   86.02    3.64
   3  -9 -13    0.81    0.87
   3  -9 -14   92.25    3.42
   3  -9 -14   94.11    3.58
   3  -9 -15    4.74    0.92
   3  -9 -15    4.74    0.93
   3  -9 -16   26.26    1.61
   3  -9 -16   27.30    1.70
   3  -9 -17    6.33    0.76
   4  -9   0    0.36    0.56
   4  -9   0    0.50    0.59
  -4  -9   0    0.36    0.46
   4  -9   0    1.91    0.62
   4  -9   1  134.01    3.70
   4  -9  -1  129.22    3.72
   4  -9  -1  133.26    3.88
   4  -9   1  133.28    4.04
  -4  -9   1  133.50    3.20
  -4  -9  -1  136.81    3.28
   4  -9   1  130.11    3.38
   4  -9  -1  136.32    3.58
   4   9  -1  117.61    5.80
   4  -9  -1  148.16    4.11
   4  -9   2    0.83    0.60
   4  -9  -2    0.98    0.68
   4  -9  -2    0.78    0.59
   4  -9   2    0.44    0.71
  -4  -9   2    1.97    0.62
   4  -9   2    0.54    0.49
  -4  -9  -2    1.36    0.53
   4  -9  -2    1.51    0.66
  -4   9   2   -1.71    1.34
   4   9  -2   -2.53    1.11
   4  -9  -2    1.33    0.76
   4  -9   3    1.86    0.73
   4  -9  -3    1.34    0.64
   4  -9  -3    1.02    0.59
   4  -9   3    2.11    0.81
  -4  -9   3    2.35    0.69
   4  -9   3    3.15    0.73
  -4  -9  -3    2.99    0.69
   4  -9  -3    2.71    0.76
  -4   9   3    0.88    1.25
   4  -9  -3    1.97    0.77
   4  -9   4  197.95    4.42
   4   9   4  195.38    8.21
   4  -9  -4  199.22    4.88
   4  -9   4  194.40    4.93
  -4   9   4  184.15    8.45
  -4  -9   4  194.68    3.96
   4  -9   4  193.31    4.05
  -4  -9  -4  194.18    4.08
   4  -9  -4  199.98    4.63
   4  -9  -4  203.40    5.08
   4  -9   5   79.90    2.84
   4   9   5   75.77    5.65
   4  -9  -5   78.37    3.18
   4  -9   5   76.69    3.12
  -4   9   5   74.19    5.57
   4  -9   5   74.73    2.54
  -4  -9  -5   75.83    2.63
   4  -9  -5   75.22    2.98
   4  -9  -5   80.59    3.33
   4  -9   6   26.74    1.70
  -4   9   6   26.36    3.48
   4  -9  -6   23.50    1.84
   4  -9   6   27.82    1.96
   4   9   6   19.96    3.35
   4  -9   6   28.52    1.61
  -4  -9  -6   25.44    1.60
   4  -9  -6   29.28    2.01
   4  -9  -6   26.07    2.01
   4  -9  -7    0.28    0.83
   4  -9   7    1.05    0.61
  -4   9   7    0.48    1.89
   4  -9  -7    1.82    0.89
   4  -9   7    0.82    0.65
   4  -9  -7    0.75    0.77
   4  -9  -8   31.94    2.17
  -4   9   8   28.69    4.06
   4   9   8   38.81    4.82
   4  -9   8   32.55    2.06
   4  -9  -8   28.73    2.20
   4  -9  -8   32.38    2.35
   4  -9  -9    3.71    1.24
   4  -9  -9    2.93    0.88
   4  -9   9    3.97    0.92
   4  -9  -9    3.28    1.15
   4  -9 -10   31.02    2.08
   4  -9 -10   27.79    2.21
   4  -9 -10   28.47    2.28
   4  -9 -11   25.70    1.82
   4  -9 -11   20.41    1.96
   4  -9 -11   20.41    1.93
   4  -9 -12    6.03    1.33
   4  -9 -12    5.56    1.26
   4  -9 -13   17.01    1.72
   4  -9 -13   15.70    1.67
   4  -9 -14   12.50    1.48
   4  -9 -14   13.47    1.53
   4  -9 -15   11.97    1.26
   4  -9 -15   10.66    1.27
   4  -9 -16    0.86    0.60
   4  -9 -16    0.84    0.52
   5  -9   0    1.33    0.66
   5  -9   0    0.71    0.70
  -5  -9   0    0.44    0.42
   5  -9   0    0.19    0.51
   5  -9   1    0.89    0.65
   5  -9  -1    0.78    0.62
   5  -9  -1    0.51    0.66
   5  -9   1    0.71    0.70
  -5  -9   1    0.77    0.49
  -5  -9  -1    1.07    0.48
   5  -9   1    2.08    0.63
   5  -9  -1    0.39    0.54
   5  -9   2   51.51    2.37
   5  -9  -2   50.21    2.47
   5  -9  -2   52.65    2.34
   5  -9  -2   56.32    2.57
   5  -9   2   53.47    2.70
  -5   9   2   58.94    4.61
  -5  -9   2   52.45    2.03
  -5  -9  -2   54.23    2.09
   5  -9   2   52.46    2.15
   5   9  -2   45.69    3.87
   5  -9  -2   53.97    2.66
   5  -9   3   27.56    1.78
   5  -9  -3   27.61    1.95
   5  -9  -3   24.66    1.68
   5  -9   3   24.68    1.90
  -5  -9   3   24.51    1.45
   5  -9   3   25.53    1.53
   5  -9  -3   25.61    1.75
  -5   9   3   28.08    3.60
   5  -9  -3   27.01    1.92
   5  -9   4   90.38    3.05
   5  -9  -4   91.93    3.47
   5  -9   4   89.60    3.48
  -5   9   4  102.16    6.46
   5  -9   4   93.07    2.84
   5  -9  -4   97.60    3.26
   5  -9  -4   93.31    3.56
   5  -9   5   25.81    1.69
   5  -9  -5   24.37    1.93
   5  -9   5   28.44    2.02
   5  -9   5   26.19    1.55
   5   9   5   18.53    3.03
   5  -9  -5   27.68    1.87
   5  -9  -5   27.05    2.06
  -5   9   5   23.75    3.35
   5  -9   6    2.10    0.73
   5  -9  -6    0.51    0.80
   5  -9   6    2.13    0.92
   5   9   6    3.56    1.79
   5  -9   6    2.95    0.71
   5  -9  -6    2.72    1.00
   5  -9  -6    1.96    0.99
  -5   9   7    4.25    1.68
   5  -9   7    4.64    0.85
   5  -9  -7    2.37    1.02
   5  -9   7    4.66    0.91
   5   9   7    5.11    2.09
   5  -9  -7    3.46    0.95
   5  -9  -7    3.87    1.19
   5  -9  -8   16.10    1.68
   5  -9   8   19.31    1.67
   5  -9  -8   17.26    1.70
   5  -9  -8   18.08    1.86
   5  -9  -9    1.84    1.03
   5  -9  -9    1.73    0.83
   5  -9   9    2.14    0.79
   5  -9  -9    2.02    0.94
   5  -9 -10    1.76    1.02
   5  -9 -10    0.59    0.78
   5  -9 -10    1.65    1.00
   5  -9 -11    0.83    0.93
   5  -9 -11   -0.67    0.60
   5  -9 -11    0.26    0.87
   5  -9 -12   33.23    1.98
   5  -9 -12   35.37    2.34
   5  -9 -12   31.79    2.24
   5  -9 -13    2.34    0.88
   5  -9 -13    0.97    0.91
   5  -9  14    3.32    0.76
   5  -9 -14    4.56    1.02
   5  -9 -14    3.33    0.88
   5  -9 -15    0.29    0.64
   5  -9 -15    1.09    0.56
   5  -9 -16   13.57    1.14
   5  -9 -16   13.61    1.11
   6  -9   0    0.05    0.65
   6  -9   0    0.04    0.65
   6  -9   0    0.14    0.51
   6  -9   1   -0.06    0.63
   6  -9  -1   -0.08    0.66
   6  -9  -1   -1.00    0.73
   6  -9   1    0.04    0.69
   6  -9   1    0.44    0.54
   6  -9  -1    1.20    0.66
   6   9  -1   -1.15    0.67
   6  -9   2   35.48    2.02
   6  -9  -2   32.84    2.09
   6  -9  -2   33.83    2.07
   6  -9   2   32.69    2.24
  -6  -9   2   34.43    1.66
   6  -9   2   35.07    1.79
  -6   9   2   26.18    3.26
   6  -9  -2   33.72    1.90
   6   9  -2   33.73    3.39
   6  -9   3   55.00    2.48
   6  -9  -3   55.38    2.74
   6  -9  -3   57.86    2.63
   6  -9   3   54.45    2.84
  -6   9   3   52.98    4.91
   6  -9   3   49.76    2.11
   6  -9  -3   55.94    2.48
   6  -9  -3   56.88    2.80
   6  -9   4   58.93    2.52
   6  -9  -4   58.00    2.86
   6  -9   4   60.88    2.96
  -6   9   4   63.10    5.39
   6  -9   4   57.16    2.20
   6  -9  -4   57.73    2.59
   6  -9  -4   59.80    2.93
   6  -9   5   10.23    1.13
   6  -9  -5   10.82    1.42
   6  -9   5   10.74    1.47
   6  -9   5   10.99    1.03
   6  -9  -5   11.53    1.31
  -6   9   5   13.98    2.53
   6  -9  -5   10.77    1.51
   6  -9   6    0.31    0.62
   6  -9  -6   -1.57    0.94
   6  -9   6   -0.16    0.73
   6  -9   6    0.09    0.46
   6   9   6   -0.03    1.12
   6  -9  -6    0.57    0.74
  -6   9   6   -2.40    2.49
   6  -9  -6    0.79    0.84
   6  -9   7   22.05    1.55
   6  -9  -7   17.52    1.77
   6  -9   7   20.43    1.75
   6  -9  -7   19.56    1.74
   6  -9  -7   16.59    1.78
   6  -9  -8   15.63    1.70
   6  -9   8   19.12    1.71
   6  -9  -8   18.78    1.77
   6  -9  -8   18.19    1.83
   6  -9  -9    6.07    1.23
   6  -9   9    7.44    1.06
   6  -9  -9    5.93    1.27
   6  -9  -9    9.23    1.45
   6  -9 -10    6.94    1.23
   6  -9  10    6.37    0.92
   6  -9 -10    5.36    1.11
   6  -9 -10    4.80    1.23
   6  -9 -11    3.37    0.94
   6  -9 -11    2.78    0.92
   6  -9 -11    4.36    1.11
   6  -9 -12    5.35    0.97
   6  -9 -12    5.43    1.06
   6  -9 -12    5.11    1.06
   6  -9 -13   10.41    1.29
   6  -9 -13   11.28    1.38
   6  -9  14    1.25    0.62
   6  -9 -14    1.36    0.69
   6  -9 -14    1.20    0.72
   6  -9 -15   -0.12    0.62
   6  -9 -15    0.12    0.41
   6  -9 -16   30.64    1.50
   7  -9   0  797.43    9.65
   7  -9   0  773.18   10.39
   7  -9   0  780.75    8.46
   7  -9   1   59.62    2.68
   7  -9  -1   57.52    2.74
   7  -9  -1   54.45    2.75
   7  -9   1   54.77    2.90
   7   9   1   45.05    4.20
   7  -9   1   53.72    2.22
   7   9  -1   48.83    4.41
   7  -9  -1   58.21    2.43
   7  -9   2   16.07    1.50
   7  -9  -2   16.70    1.67
   7  -9  -2   14.29    1.48
   7  -9   2   12.99    1.51
  -7   9   2   17.55    3.03
   7  -9   2   15.31    1.20
   7  -9  -2   14.91    1.36
   7   9  -2   10.64    2.29
   7  -9   3   24.22    1.69
   7  -9  -3   25.65    1.97
   7  -9  -3   23.11    1.75
   7  -9   3   25.57    2.06
  -7   9   3   18.26    2.81
   7  -9  -3   23.05    1.62
   7   9  -3   18.33    2.74
   7  -9   4   45.95    2.22
   7  -9  -4   45.45    2.28
   7  -9  -4   45.26    2.60
   7  -9  -4   44.82    2.27
   7  -9   4   43.22    2.61
  -7   9   4   46.25    4.77
   7   9  -4   35.67    4.00
   7  -9  -4   48.42    2.72
   7  -9   5   -0.58    0.59
   7  -9  -5    0.78    0.93
   7  -9   5    0.24    0.84
  -7   9   5   -1.33    1.79
   7  -9  -5   -0.33    0.74
   7   9  -5    2.75    1.65
   7  -9  -5   -0.40    0.87
   7  -9   6    1.34    0.63
   7  -9  -6    0.39    0.81
   7  -9   6    1.31    0.90
   7  -9  -6    0.77    0.66
   7  -9  -6    0.74    0.78
   7  -9   7   97.78    3.05
   7  -9   7   94.44    3.60
   7  -9  -7  100.69    3.60
   7  -9  -7   96.62    3.83
   7  -9  -8   22.16    2.03
   7  -9   8   23.72    1.85
   7  -9  -8   22.34    1.86
   7  -9  -8   22.63    2.02
   7  -9  -9   19.73    1.89
   7  -9   9   25.07    1.78
   7  -9  -9   22.88    1.90
   7  -9  -9   24.84    2.08
   7  -9 -10    3.83    1.07
   7  -9  10    4.45    0.84
   7  -9 -10    5.46    1.07
   7  -9 -10    4.33    0.98
   7  -9 -11   15.78    1.59
   7  -9 -11   15.74    1.58
   7  -9 -11   15.47    1.56
   7  -9 -12   19.24    1.60
   7  -9 -12   19.25    1.63
   7  -9 -12   18.03    1.63
   7  -9 -13   -0.03    0.52
   7  -9 -13    0.66    0.60
   7  -9 -13    0.07    0.61
   7  -9 -14   11.84    1.12
   7  -9 -14   11.24    1.15
   7  -9 -15    3.35    0.67
   7  -9 -15    2.68    0.56
   8  -9   0    0.15    0.83
   8   9   0    4.39    1.62
   8  -9   1   28.51    1.96
   8  -9  -1   29.13    2.07
   8  -9  -1   25.57    1.62
   8   9   1   27.71    3.60
   8   9  -1   26.64    3.45
   8  -9   2  197.39    4.74
   8  -9  -2  196.25    5.14
   8  -9  -2  200.28    5.20
   8  -9  -2  198.79    4.41
   8  -9   3    4.57    0.93
   8  -9  -3    4.99    1.13
  -8   9   3    4.88    2.01
   8  -9  -3    5.62    1.03
   8  -9   3    4.99    1.23
   8  -9  -3    5.49    0.87
   8   9  -3    0.24    1.60
   8  -9   4  195.83    4.54
   8  -9  -4  193.06    5.32
   8  -9  -4  199.33    4.60
   8  -9  -4  196.37    4.76
   8  -9   4  195.73    5.44
   8  -9   5    6.82    0.96
   8  -9  -5    4.83    1.21
   8  -9   5    7.68    1.26
   8  -9  -5    7.32    1.09
   8  -9  -5    4.73    1.14
   8  -9   6   19.99    1.47
   8  -9  -6   17.59    1.87
   8  -9   6   19.17    1.83
   8  -9  -6   19.17    1.60
   8  -9  -6   20.55    1.93
   8  -9  -7   12.96    1.69
   8  -9   7   16.42    1.62
   8  -9  -7   16.88    1.56
   8  -9  -7   17.95    1.79
   8  -9   8  104.08    3.66
   8  -9  -8   97.28    3.49
   8  -9  -8  103.61    3.87
   8  -9  -9   33.18    2.33
   8  -9   9   40.41    2.23
   8  -9  -9   35.25    2.15
   8  -9  -9   39.99    2.41
   8  -9 -10    0.67    0.82
   8  -9  10    0.76    0.57
   8  -9 -10    1.26    0.74
   8  -9 -10   -0.27    0.73
   8  -9 -11    9.86    1.30
   8  -9 -11    9.60    1.22
   8  -9 -11    7.70    1.12
   8  -9 -12    0.77    0.78
   8  -9 -12    0.92    0.70
   8  -9 -12    0.89    0.57
   8  -9 -13   32.77    1.78
   8  -9 -13   29.48    1.70
   8  -9 -13   27.64    1.69
   8  -9  14    0.01    0.43
   8  -9 -14   -0.87    0.52
   8  -9 -14   -0.55    0.47
   9  -9   0  105.95    3.64
   9  -9   1   69.81    2.94
   9  -9  -1   67.29    2.99
   9  -9   2  264.27    5.44
   9  -9  -2  265.40    5.95
   9  -9   3   14.10    1.32
   9  -9  -3   14.75    1.63
   9  -9  -3   12.90    1.41
   9  -9   4  112.07    3.42
   9  -9  -4  113.76    4.08
   9  -9  -4  115.02    3.69
   9  -9   4  117.57    4.30
   9  -9  -4  112.52    3.36
   9  -9   5    6.62    0.93
   9  -9  -5    6.91    1.31
   9  -9   5    8.92    1.42
   9  -9  -5    5.84    0.96
   9  -9  -6    0.36    0.95
   9  -9   6    0.24    0.84
   9  -9  -6    0.75    0.62
   9  -9  -7    2.35    1.12
   9  -9   7    2.76    0.93
   9  -9  -7    2.19    0.74
   9  -9  -8   19.48    1.93
   9  -9   8   19.49    1.64
   9  -9  -8   19.10    1.51
   9  -9  -8   20.78    1.75
   9  -9  -9    1.53    0.92
   9  -9   9    2.45    0.76
   9  -9  -9    1.93    0.71
   9  -9  -9    1.37    0.67
   9  -9 -10   44.85    2.52
   9  -9  10   44.23    2.14
   9  -9 -10   44.69    2.20
   9  -9 -10   44.72    2.38
   9  -9 -11   37.70    2.13
   9  -9 -11   33.13    1.85
   9  -9 -11   34.05    2.01
   9  -9 -12    0.41    0.61
   9  -9 -12    0.79    0.57
   9  -9 -13    1.18    0.62
   9  -9 -13   -0.41    0.24
  10  -9   0   -0.10    0.74
  10  -9   1   47.72    2.40
  10  -9  -1   46.28    2.51
  10  -9   2    0.57    0.70
  10  -9  -2    0.02    0.78
  10  -9   3  329.86    5.87
  10  -9  -3  312.09    6.55
  10  -9  -3  312.67    6.35
  10  -9   4    0.84    0.58
  10  -9  -4    1.62    0.94
  10  -9  -4    0.36    0.64
  10  -9   4    2.83    1.08
  10  -9  -5   27.36    2.13
  10  -9   5   23.78    1.99
  10  -9  -6   13.80    1.62
  10  -9   6   14.34    1.56
  10  -9  -7   10.36    1.50
  10  -9   7   13.21    1.44
  10  -9  -7   12.99    1.20
  10  -9  -8    6.09    1.28
  10  -9   8    6.34    1.06
  10  -9  -8    6.66    0.90
  10  -9  -9   16.34    1.66
  10  -9   9   15.73    1.37
  10  -9  -9   17.42    1.32
  10  -9 -10   21.76    1.44
  10  -9 -10   22.54    1.73
  10  -9  10   21.42    1.45
  10  -9 -11   12.15    1.33
  10  -9 -11   11.17    1.03
  10  -9 -12    4.40    0.84
  10  -9 -12    3.88    0.60
  10  -9 -13    3.01    0.67
  11  -9   0  113.96    3.67
  11  -9   1   23.51    1.68
  11  -9  -1   23.41    1.80
  11  -9   2   50.00    2.31
  11  -9  -2   47.35    2.53
  11  -9  -3  209.95    5.23
  11  -9  -3  210.45    5.13
  11  -9  -4   21.35    1.90
  11  -9  -4   24.37    1.74
  11  -9   4   21.44    1.95
  11  -9  -5   19.64    1.80
  11  -9   5   19.55    1.78
  11  -9  -6   39.03    2.43
  11  -9   6   43.14    2.47
  11  -9  -7    0.12    0.89
  11  -9   7   -0.17    0.68
  11  -9  -8   75.02    3.16
  11  -9   8   73.20    2.85
  11  -9  -9   50.81    2.54
  11  -9   9   52.91    2.27
  11  -9 -10    2.18    0.80
  11  -9  10    3.09    0.59
  11  -9 -11    4.64    0.86
  11  -9 -12    4.39    0.73
  12  -9   0    1.44    0.61
  12  -9   1    3.09    0.77
  12  -9  -1    2.50    0.81
  12  -9  -2    6.76    1.13
  12  -9  -3   51.86    2.56
  12  -9  -3   53.58    2.55
  12  -9  -4   20.60    1.68
  12  -9  -4   21.11    1.59
  12  -9   4   22.20    1.90
  12  -9  -5    5.18    1.10
  12  -9   5    4.64    1.13
  12  -9  -6   31.81    2.09
  12  -9   6   34.48    2.09
  12  -9  -7    2.82    0.95
  12  -9   7    1.75    0.71
  12  -9  -8    1.54    0.79
  12  -9   8    2.19    0.66
  12  -9  -9    0.55    0.66
  12  -9   9   -0.15    0.51
  12  -9 -10    0.28    0.60
  12  -9 -11   17.39    1.26
  13  -9   0    1.82    0.58
  13  -9  -1   11.43    1.18
  13  -9  -1   12.20    1.39
  13  -9  -2   89.58    3.02
  13  -9  -2   86.58    3.17
  13  -9   2   80.43    3.33
  13  -9  -3    9.69    1.14
  13  -9   3   11.26    1.45
  13  -9  -4  147.65    3.93
  13  -9   4  149.28    4.30
  13  -9  -5    1.74    0.77
  13  -9   5    3.37    0.91
  13  -9  -6    0.99    0.75
  13  -9   6    1.92    0.70
  13  -9  -7   17.66    1.42
  13  -9   7   18.34    1.39
  13  -9  -8   53.51    2.24
  13  -9   8   52.43    2.09
  13  -9  -9    9.03    0.97
  13  -9 -10   37.04    1.66
  14  -9   0    0.47    0.64
  14  -9  -1   11.59    1.22
  14  -9   1   11.92    1.34
  14  -9  -2    5.19    0.77
  14  -9  -2    6.75    1.02
  14  -9   2    6.29    1.05
  14  -9  -3   11.36    1.08
  14  -9  -3   11.28    1.10
  14  -9   3   13.25    1.39
  14  -9  -4   -0.23    0.40
  14  -9   4   -0.17    0.66
  14  -9  -5    3.17    0.69
  14  -9   5    3.99    0.82
  14  -9  -6   13.99    1.16
  14  -9   6   14.11    1.21
  14  -9  -7    0.26    0.48
  14  -9   7   -0.07    0.40
  15  -9   0   -0.36    0.54
  15  -9  -1   19.04    1.36
  15  -9   1   18.93    1.48
  15  -9  -2   13.47    1.12
  15  -9   2   14.74    1.27
  15  -9   3    0.39    0.51
  15  -9   4   35.41    1.75
  15  -9   5   10.84    0.98
   0 -10   0  645.21    7.95
   0 -10   0  656.64    7.80
   0 -10   1  288.19    5.32
   0 -10  -1  299.48    5.43
   0 -10   1  293.52    5.21
   0 -10  -1  296.71    5.35
   0 -10  -1  285.22    5.24
   0 -10   2    4.59    0.88
   0 -10  -2    4.20    0.83
   0 -10   2    3.59    0.77
   0 -10  -2    4.02    0.91
   0 -10  -2    4.74    0.84
   0 -10   3   82.60    2.93
   0 -10  -3   78.58    2.84
   0 -10   3   84.96    2.83
   0 -10  -3   79.79    2.91
   0 -10  -3   79.78    2.99
   0 -10   4   32.92    1.90
   0 -10  -4   35.88    1.97
   0 -10   4   38.14    1.94
   0 -10  -4   39.44    2.15
   0 -10  -4   34.25    2.06
   0 -10  -5  320.80    5.73
   0 -10   5  323.43    5.47
   0 -10  -5  309.70    5.95
   0 -10  -5  315.53    6.19
   0 -10   6   96.16    3.08
   0 -10  -6   94.85    3.45
   0 -10  -6   99.51    3.67
   0 -10  -7  467.11    7.72
   0  10   7  466.37   14.71
   0 -10  -7  456.85    7.96
   0 -10  -8  214.52    5.39
   0 -10  -9   14.03    1.63
   0 -10 -10  127.59    4.27
   0 -10 -11   71.38    3.19
   0 -10 -12   10.22    1.39
   0 -10 -13   48.61    2.44
   0 -10 -14   15.66    1.36
   0 -10 -15    2.41    0.87
   0 -10 -15    1.20    0.62
   0 -10 -16    4.32    0.85
  -1 -10   0    0.14    0.56
   1 -10   0    0.10    0.57
  -1 -10   0    0.06    0.56
   1 -10   0    0.22    0.57
  -1 -10   1    1.87    0.65
  -1 -10  -1    2.25    0.65
   1 -10   1    2.43    0.75
   1 -10  -1    2.84    0.77
  -1 -10   1    2.70    0.76
   1 -10   1    2.96    0.73
  -1 -10  -1    1.83    0.68
   1 -10  -1    1.81    0.72
   1 -10  -1    2.37    0.75
  -1 -10   2   32.54    1.84
   1 -10   2   31.13    1.87
  -1 -10  -2   32.46    1.81
   1 -10  -2   30.99    1.85
  -1 -10   2   34.07    1.81
   1 -10   2   34.87    1.88
  -1 -10  -2   30.77    1.82
   1 -10  -2   34.78    1.98
   1 -10  -2   33.50    1.97
  -1 -10   3   14.32    1.33
   1 -10   3   15.80    1.37
  -1 -10  -3   14.56    1.24
   1 -10  -3   14.38    1.33
  -1 -10   3   14.66    1.28
   1 -10   3   14.24    1.26
  -1 -10  -3   12.38    1.23
   1 -10  -3   14.10    1.34
   1 -10  -3   13.60    1.39
  -1 -10  -3   15.01    1.29
   1 -10   4    0.18    0.64
  -1 -10  -4    0.87    0.57
   1 -10  -4    0.11    0.47
  -1 -10   4    0.76    0.74
   1 -10   4    0.11    0.62
  -1 -10  -4    0.24    0.63
   1 -10  -4    0.06    0.67
   1 -10  -4   -0.05    0.65
  -1 -10  -4    0.33    0.54
  -1 -10  -5    3.51    0.84
   1 -10   5    2.61    0.76
   1 -10  -5    3.36    0.80
  -1  10   5    3.82    1.52
  -1 -10   5    3.25    0.82
   1 -10   5    3.11    0.89
  -1 -10  -5    1.99    0.76
   1 -10  -5    3.52    1.00
   1 -10  -5    3.45    0.97
   1 -10  -6   29.65    1.90
  -1  10   6   23.68    3.46
   1  10   6   33.25    3.94
  -1 -10  -6   32.61    2.06
   1 -10  -6   32.02    2.12
  -1 -10   6   34.06    1.91
   1 -10   6   30.07    1.80
   1 -10  -6   31.90    2.17
  -1 -10  -6   33.42    2.13
   1 -10  -7    4.54    1.15
   1 -10  -7    4.50    0.81
  -1  10   7    0.96    1.97
  -1 -10  -7    3.23    0.93
   1 -10  -7    3.10    1.00
  -1 -10  -8   37.22    2.31
   1 -10  -8   39.53    2.45
   1 -10  -8   39.89    2.51
  -1 -10  -9  227.95    5.54
   1 -10  -9  228.71    5.77
   1 -10 -10   94.49    3.76
  -1 -10 -10   93.68    3.56
  -1 -10 -11   29.22    2.09
   1 -10 -11   28.74    2.17
  -1 -10 -12   14.07    1.46
   1 -10 -12   16.81    1.68
  -1 -10 -13    0.77    0.72
   1 -10 -13    1.12    0.77
   1 -10 -14    2.56    0.89
  -1 -10 -14    2.75    0.71
   1 -10 -14    2.64    0.83
   1 -10 -15   76.94    2.58
   1 -10 -15   81.96    3.00
  -1 -10 -15   75.85    2.84
   1 -10 -16   78.72    2.63
  -1 -10 -16   80.36    2.62
  -2 -10   0    9.64    1.08
   2 -10   0    9.28    1.15
   2 -10   0    9.57    1.20
  -2 -10   0   10.80    1.09
   2 -10   0   10.19    1.14
  -2 -10   1   28.08    1.67
  -2 -10  -1   30.13    1.72
   2 -10   1   33.58    1.95
   2 -10  -1   29.72    1.85
   2 -10  -1   30.66    1.91
   2 -10   1   30.68    1.97
  -2 -10   1   28.72    1.67
   2 -10   1   32.14    1.84
  -2 -10  -1   32.85    1.78
   2 -10  -1   34.71    1.95
   2 -10  -1   30.76    1.93
  -2 -10   2   48.52    2.20
  -2 -10  -2   52.88    2.22
   2 -10   2   52.39    2.41
   2 -10  -2   50.84    2.41
   2 -10   2   54.27    2.65
  -2 -10   2   51.73    2.19
   2 -10   2   54.93    2.34
  -2 -10  -2   51.22    2.24
   2 -10  -2   52.60    2.39
   2 -10  -2   49.78    2.44
  -2 -10  -3   81.36    2.71
   2 -10   3   79.27    2.91
   2 -10  -3   74.73    2.93
   2 -10   3   76.74    3.15
  -2 -10   3   74.93    2.61
   2 -10   3   78.41    2.75
  -2 -10  -3   77.59    2.78
   2 -10  -3   80.68    3.01
   2 -10  -3   77.80    3.09
   2 -10   4    0.57    0.62
   2 -10  -4    0.76    0.64
   2 -10   4    0.51    0.75
  -2 -10   4    0.35    0.58
   2 -10   4   -0.08    0.54
  -2 -10  -4    0.92    0.66
   2 -10  -4    0.03    0.70
   2 -10  -4   -0.40    0.72
   2 -10   5  112.28    3.48
   2 -10  -5  106.06    3.59
  -2 -10   5  108.07    3.20
   2 -10   5  111.41    3.27
  -2  10   5  104.72    6.69
  -2 -10  -5  109.90    3.47
   2 -10  -5  111.40    3.74
   2 -10  -5  100.18    3.72
  -2 -10  -5  116.49    3.63
   2 -10   6   14.12    1.36
   2 -10   6   12.38    1.25
   2 -10  -6   15.20    1.48
  -2  10   6   12.50    2.85
  -2 -10  -6   11.14    1.28
   2 -10  -6   12.41    1.47
   2  10   6    8.61    2.67
   2 -10  -6   14.59    1.58
  -2 -10  -6    9.95    1.13
   2 -10  -7   53.40    2.61
  -2  10   7   42.25    4.84
  -2 -10  -7   49.71    2.49
   2 -10  -7   50.84    2.73
   2  10   7   43.45    4.89
   2 -10  -7   52.39    2.84
   2 -10  -8    5.91    1.31
   2 -10  -8    7.76    1.14
  -2 -10  -8    7.29    1.17
   2 -10  -8    6.99    1.25
  -2 -10  -9   25.49    1.86
   2 -10  -9   27.14    2.19
   2 -10  -9   24.35    2.20
   2 -10 -10   -0.15    0.97
  -2 -10 -10    0.44    0.74
   2 -10 -10   -0.55    0.97
  -2 -10 -11   37.19    2.13
   2 -10 -11   33.06    2.34
   2 -10 -11   35.83    2.50
   2 -10 -12    9.94    1.47
  -2 -10 -12    8.79    1.15
   2 -10 -12   10.46    1.42
  -2 -10 -13  146.85    3.75
   2 -10 -13  133.61    4.08
   2 -10 -13  133.88    4.35
   2 -10 -14  172.42    4.25
   2 -10 -14  165.81    4.53
   2 -10 -15   35.58    1.81
   2 -10 -15   35.72    2.01
   2 -10 -16   40.42    1.69
   2 -10 -16   40.87    1.90
  -2 -10 -16   36.39    1.77
  -3 -10   0   -0.11    0.51
   3 -10   0   -0.30    0.56
   3 -10   0   -0.26    0.67
  -3 -10   0    0.41    0.54
   3 -10   0    0.89    0.72
  -3 -10  -1   41.27    1.95
   3 -10   1   42.38    2.22
   3 -10  -1   42.27    2.24
   3 -10  -1   41.98    2.27
   3 -10   1   41.91    2.39
  -3 -10  -1   42.43    2.01
   3 -10   1   40.72    2.04
   3 -10  -1   42.75    2.17
  -3 -10   1   43.54    2.01
  -3 -10  -2    5.19    0.77
   3 -10   2    7.16    1.07
   3 -10  -2    7.15    1.18
   3 -10  -2    5.04    0.94
   3 -10   2    7.09    1.13
  -3 -10   2    5.59    0.84
   3 -10   2    6.64    0.97
  -3 -10  -2    6.74    0.94
   3 -10  -2    4.43    0.95
   3 -10  -2    7.33    1.14
   3 -10   3  214.37    4.78
   3 -10  -3  205.00    4.95
   3 -10  -3  213.85    4.68
   3 -10   3  208.66    5.22
  -3 -10   3  216.30    4.35
   3 -10   3  214.78    4.48
  -3 -10  -3  207.04    4.44
   3 -10  -3  205.79    4.76
   3 -10  -3  214.45    5.20
   3 -10   4   10.99    1.28
   3 -10  -4   12.18    1.40
   3 -10   4   11.35    1.43
  -3 -10   4   10.05    1.12
   3 -10   4   12.18    1.19
  -3 -10  -4   11.42    1.21
   3 -10  -4   12.54    1.34
   3 -10  -4   12.03    1.45
   3 -10   5   20.08    1.59
  -3  10   5   21.76    3.53
   3 -10  -5   19.82    1.68
   3 -10   5   21.35    1.82
  -3 -10   5   22.22    1.55
   3 -10   5   20.50    1.47
  -3 -10  -5   19.02    1.53
   3 -10  -5   22.50    1.81
   3 -10  -5   19.84    1.81
   3 -10   6   56.89    2.51
   3 -10  -6   50.71    2.66
   3 -10   6   51.51    2.67
  -3  10   6   55.29    5.26
   3 -10   6   57.23    2.38
  -3 -10  -6   54.89    2.49
   3 -10  -6   55.41    2.77
   3 -10  -6   52.99    2.85
   3 -10  -7   14.06    1.53
  -3  10   7   11.20    2.75
  -3 -10  -7   14.97    1.40
   3 -10  -7   15.88    1.65
   3  10   7   17.70    3.65
   3 -10  -7   15.72    1.76
   3 -10  -8  109.52    3.79
  -3 -10  -8  105.63    3.47
   3 -10  -8  103.40    3.93
   3 -10  -8  100.23    4.05
   3 -10  -9   35.07    2.19
  -3 -10  -9   33.65    2.05
   3 -10  -9   31.10    2.33
   3 -10  -9   32.81    2.44
   3 -10 -10    1.97    1.21
  -3 -10 -10    1.17    0.69
   3 -10 -10    0.23    0.97
   3 -10 -11   15.65    1.74
   3 -10 -11   18.16    1.94
   3 -10 -12   88.06    3.53
   3 -10 -12   94.65    3.79
   3 -10 -13   33.51    2.15
   3 -10 -13   36.27    2.33
   3 -10 -14    0.58    0.71
   3 -10 -14    0.37    0.71
   3 -10 -15   -0.33    0.63
   3 -10 -15    0.25    0.55
   3 -10 -16   19.37    1.19
   3 -10 -16   18.11    1.27
   4 -10   0   72.14    2.91
   4 -10   0   73.41    3.09
  -4 -10   0   77.28    2.59
   4 -10   0   73.11    2.72
   4 -10   1   39.93    2.20
   4 -10  -1   36.73    2.16
   4 -10  -1   41.26    2.29
   4 -10   1   43.88    2.47
  -4 -10   1   41.36    1.92
  -4 -10  -1   41.92    1.96
   4 -10   1   41.61    2.09
   4 -10  -1   43.04    2.19
   4 -10   2   42.17    2.22
   4 -10  -2   38.57    2.25
   4 -10  -2   40.43    2.26
   4 -10   2   41.45    2.42
  -4 -10   2   41.31    1.95
   4 -10   2   42.63    2.07
  -4 -10  -2   41.08    1.94
   4 -10  -2   38.85    2.13
   4 -10  -2   40.06    2.35
   4 -10   3   21.52    1.65
   4 -10  -3   20.56    1.77
   4 -10  -3   21.15    1.61
   4 -10   3   21.32    1.84
  -4 -10   3   20.65    1.43
   4 -10   3   20.94    1.50
  -4 -10  -3   19.74    1.42
   4 -10  -3   21.47    1.64
   4 -10  -3   22.57    1.83
   4 -10   4    0.68    0.72
   4 -10  -4    1.66    0.80
   4 -10   4    0.83    0.83
  -4 -10   4    0.79    0.64
   4 -10   4    1.60    0.73
  -4 -10  -4    0.28    0.53
   4 -10  -4    0.72    0.70
   4 -10  -4    0.52    0.76
   4 -10   5   43.44    2.26
   4 -10  -5   39.63    2.39
   4 -10   5   45.46    2.11
   4 -10   5   44.60    2.54
  -4 -10  -5   44.91    2.12
   4 -10  -5   43.51    2.39
   4 -10  -5   46.14    2.68
  -4  10   5   44.40    4.71
  -4  10   6    3.68    1.89
   4 -10   6    5.52    0.99
   4 -10  -6    3.50    0.99
   4 -10   6    5.75    1.12
   4 -10   6    4.98    0.86
  -4 -10  -6    6.01    0.93
   4 -10  -6    5.97    1.21
   4 -10  -6    4.34    1.15
   4 -10  -7    0.37    0.69
   4 -10   7    0.81    0.74
   4 -10  -7    0.51    0.81
   4 -10  -7    0.71    0.90
   4 -10  -8    5.12    1.09
   4 -10  -8    5.29    1.25
   4 -10  -8    3.99    1.18
   4 -10  -9   81.58    3.31
   4 -10  -9   77.22    3.43
   4 -10  -9   76.25    3.58
   4 -10 -10    1.16    1.12
   4 -10 -10    1.31    0.86
   4 -10 -10    2.41    1.03
   4 -10 -11   86.12    3.59
   4 -10 -11   97.43    3.89
   4 -10 -12    6.08    1.24
   4 -10 -12    5.95    1.24
   4 -10 -13   12.18    1.45
   4 -10 -13   10.93    1.41
   4 -10 -14    0.13    0.65
   4 -10 -14   -0.38    0.60
   4 -10 -15  104.79    2.96
   4 -10 -15  106.95    3.15
  -4 -10 -15   97.56    2.83
   5 -10   0    0.14    0.72
   5 -10   0   -1.20    0.75
  -5 -10   0    0.12    0.48
   5 -10   0    0.28    0.64
   5 -10   1   12.60    1.41
   5 -10  -1   14.69    1.53
   5 -10  -1   15.76    1.53
   5 -10   1   13.63    1.53
   5 -10  -1   13.95    1.35
  -5 -10   1   17.66    1.30
  -5 -10  -1   14.34    1.19
   5 -10   1   15.61    1.34
   5 -10   2   49.78    2.46
   5 -10  -2   47.00    2.52
   5 -10  -2   44.89    2.38
   5 -10   2   43.98    2.59
  -5 -10   2   52.55    2.13
  -5 -10  -2   49.21    2.06
   5 -10   2   48.00    2.19
   5 -10  -2   47.69    2.35
   5 -10   3    1.92    0.81
   5 -10  -3    2.09    0.93
   5 -10  -3    1.20    0.63
   5 -10   3    1.90    0.87
  -5 -10   3    3.20    0.75
   5 -10   3    2.31    0.74
   5 -10  -3    1.96    0.77
   5 -10  -3    2.55    0.91
   5 -10   4    1.53    0.82
   5 -10  -4    1.16    0.85
   5 -10   4    0.65    0.86
   5 -10   4    0.14    0.61
   5 -10  -4    1.21    0.75
   5 -10  -4    0.81    0.88
   5 -10   5   60.59    2.62
   5 -10  -5   59.41    2.98
   5 -10   5   61.14    3.03
  -5  10   5   60.14    5.30
   5 -10   5   61.72    2.40
   5 -10  -5   59.81    2.76
   5 -10  -5   62.81    3.12
   5 -10   6   26.82    1.79
   5 -10  -6   25.26    2.04
   5 -10   6   25.25    2.02
   5 -10   6   25.96    1.60
   5 -10  -6   26.58    2.00
   5 -10  -6   27.30    2.20
   5 -10  -7   -0.76    0.87
   5 -10   7    0.13    0.68
   5 -10  -7    0.05    0.69
   5 -10  -7    0.20    1.02
   5 -10  -8    3.36    1.10
   5 -10   8    2.13    0.78
   5 -10  -8    3.07    1.08
   5 -10  -8    4.20    1.19
   5 -10  -9    0.85    0.88
   5 -10  -9    0.26    0.79
   5 -10  -9   -0.20    0.82
   5 -10 -10   84.10    3.30
   5 -10 -10   80.20    3.57
   5 -10 -11    1.58    0.72
   5 -10 -11    0.26    0.80
   5 -10 -11    0.38    0.86
   5 -10 -12    0.82    0.85
   5 -10 -12    0.73    0.71
   5 -10 -13    5.70    1.02
   5 -10 -13    5.04    1.00
   5 -10 -14   -0.77    0.64
   5 -10 -14    0.20    0.51
   5 -10 -15    1.97    0.63
   5 -10 -15    1.62    0.57
   6 -10   0  246.59    5.50
   6 -10   0  248.21    4.95
   6 -10   1   37.02    2.19
   6 -10  -1   34.17    2.20
   6 -10  -1   36.46    2.30
   6 -10   1   31.26    2.23
  -6 -10   1   34.19    1.70
   6 -10   1   35.96    1.92
   6 -10  -1   37.83    2.02
   6 -10   2   15.62    1.51
   6 -10  -2   17.13    1.68
   6 -10  -2   16.44    1.57
   6 -10   2   11.49    1.56
  -6 -10   2   17.54    1.26
   6 -10   2   16.13    1.33
   6 -10  -2   15.29    1.41
   6 -10   3    0.25    0.76
   6 -10  -3    0.61    0.91
   6 -10  -3    0.72    0.64
   6 -10   3    0.13    0.88
   6 -10   3    0.45    0.51
   6 -10  -3    0.17    0.51
   6 -10   4   35.04    2.05
   6 -10  -4   34.04    2.36
   6 -10   4   29.76    2.24
   6 -10   4   34.09    1.81
   6 -10  -4   34.56    2.08
   6 -10  -4   35.02    2.39
   6 -10   5   16.59    1.49
   6 -10  -5   16.58    1.71
   6 -10   5   16.89    1.73
   6 -10   5   18.43    1.35
   6 -10  -5   16.58    1.54
   6 -10  -5   16.13    1.80
   6 -10   6    5.41    0.97
   6 -10  -6    3.55    1.09
   6 -10   6    5.37    1.13
   6 -10  -6    5.39    1.09
   6 -10  -6    4.37    1.26
   6 -10   7  364.86    6.98
   6 -10  -7  341.59    6.67
   6 -10  -7  354.89    7.35
   6 -10  -8    0.46    0.86
   6 -10   8    0.75    0.78
   6 -10  -8   -0.17    0.77
   6 -10  -8    0.36    0.92
   6 -10  -9   24.37    2.00
   6 -10   9   24.96    1.79
   6 -10  -9   22.74    1.89
   6 -10  -9   27.96    2.18
   6 -10 -10    5.40    1.16
   6 -10 -10    4.28    1.03
   6 -10 -10    5.18    1.19
   6 -10 -11   10.51    1.27
   6 -10 -11    8.49    1.23
   6 -10 -11    7.26    1.22
   6 -10 -12    4.03    0.88
   6 -10 -12    2.19    0.86
   6 -10 -12    3.25    0.92
   6 -10 -13   14.93    1.34
   6 -10 -13   13.00    1.29
   6 -10 -14    6.87    0.85
   6 -10 -14    6.21    0.89
   6 -10 -15   25.67    1.37
   7 -10   0    0.03    0.77
   7 -10   0    0.07    0.78
   7 -10   0    0.51    0.68
   7 -10   1   86.88    3.30
   7 -10  -1   86.79    3.40
   7 -10  -1   84.08    3.47
   7 -10   1   89.69    3.75
   7 -10   1   91.50    2.94
   7 -10  -1   90.80    3.04
   7 -10   2    9.68    1.26
   7 -10  -2    9.80    1.44
   7 -10  -2    8.23    1.20
   7 -10   2    6.44    1.31
   7 -10   2    8.70    1.02
   7 -10  -2   10.11    1.16
   7 -10   3    3.38    0.93
   7 -10  -3    2.88    1.04
   7 -10  -3    2.96    0.78
   7 -10   3    1.58    1.02
   7 -10   3    2.42    0.62
   7 -10  -3    1.68    0.78
   7 -10   4    2.45    0.85
   7 -10  -4    2.94    1.06
   7 -10   4    1.42    0.99
   7 -10   4    2.06    0.63
   7 -10  -4    1.53    0.72
   7 -10   5   68.28    2.74
   7 -10  -5   67.13    3.29
   7 -10   5   71.72    3.31
   7 -10  -5   67.50    2.84
   7 -10  -5   68.62    3.29
   7 -10   6   19.85    1.52
   7 -10  -6   17.31    1.89
   7 -10   6   17.75    1.78
   7 -10  -6   18.98    1.64
   7 -10  -6   19.90    1.89
   7 -10  -7   36.99    2.46
   7 -10   7   40.87    2.40
   7 -10  -7   38.23    2.27
   7 -10  -7   42.19    2.63
   7 -10  -8    1.69    1.01
   7 -10   8    2.69    0.87
   7 -10  -8    1.30    0.69
   7 -10  -8    2.45    1.06
   7 -10  -9    0.58    0.85
   7 -10   9    0.73    0.55
   7 -10  -9    0.08    0.68
   7 -10  -9    1.42    0.84
   7 -10 -10    1.30    0.84
   7 -10 -10    1.33    0.72
   7 -10 -10    1.03    0.81
   7 -10 -11    4.88    0.97
   7 -10 -11    3.14    0.89
   7 -10 -11    5.00    1.05
   7 -10 -12   -0.51    0.59
   7 -10 -12   -1.17    0.62
   7 -10 -12    0.19    0.68
   7 -10 -13   13.40    1.18
   7 -10 -13   13.21    1.26
   7 -10 -14    0.09    0.43
   7 -10 -14   -0.02    0.48
   8 -10   0   48.63    2.56
   8 -10   0   44.59    2.68
   8 -10   0   45.24    2.09
   8 -10   1  278.77    5.82
   8 -10  -1  274.58    6.00
   8 -10  -1  260.89    6.15
   8 -10   1  260.87    6.37
   8 -10  -1  278.87    5.11
   8 -10   2    1.86    0.80
   8 -10  -2    2.34    1.01
   8 -10  -2    3.11    0.95
   8 -10   2    2.07    1.03
   8 -10  -2    2.06    0.62
   8 -10   3   45.47    2.33
   8 -10  -3   48.99    2.76
   8 -10  -3   44.41    2.42
   8 -10   3   45.38    2.80
   8 -10  -3   45.61    2.24
   8 -10   4    4.69    0.94
   8 -10  -4    4.20    1.19
   8 -10   4    4.27    1.20
   8 -10  -4    4.53    0.92
   8 -10   5   21.93    1.61
   8 -10  -5   22.24    2.06
   8 -10   5   23.18    1.99
   8 -10  -5   22.14    1.69
   8 -10   6    0.30    0.55
   8 -10  -6   -0.40    1.11
   8 -10   6    0.21    0.71
   8 -10  -6    0.86    0.67
   8 -10  -7   -0.06    0.92
   8 -10   7    2.09    0.87
   8 -10  -7    1.37    0.80
   8 -10  -7    0.14    0.81
   8 -10  -8    0.07    0.85
   8 -10   8    0.11    0.72
   8 -10  -8    0.09    0.61
   8 -10  -8   -0.27    0.71
   8 -10  -9   21.75    1.85
   8 -10   9   21.86    1.63
   8 -10  -9   17.05    1.51
   8 -10  -9   20.22    1.80
   8 -10 -10   41.01    2.34
   8 -10 -10   41.69    2.16
   8 -10 -10   39.89    2.27
   8 -10 -11    0.98    0.77
   8 -10 -11    0.23    0.53
   8 -10 -11    0.21    0.64
   8 -10 -12   35.68    1.84
   8 -10 -12   33.47    1.80
   8 -10 -12   34.49    1.90
   8 -10 -13   49.77    1.87
   8 -10 -13   48.03    1.93
   9 -10   0    0.95    0.88
   9 -10   0    0.80    1.11
   9 -10   1  255.79    5.53
   9 -10  -1  257.14    5.81
   9 -10  -1  247.82    6.01
   9 -10   1  247.36    6.24
   9 -10   2   25.91    1.83
   9 -10  -2   26.99    2.04
   9 -10  -2   22.53    1.88
   9 -10   2   24.02    2.07
   9 -10   3   99.41    3.33
   9 -10  -3  106.80    3.94
   9 -10  -3   98.85    3.52
   9 -10   3  100.30    4.05
   9 -10  -3   94.88    3.01
   9 -10   4  101.88    3.28
   9 -10  -4  100.61    3.85
   9 -10   4  104.49    4.07
   9 -10  -4   99.97    3.15
   9 -10   5   60.21    2.42
   9 -10  -5   54.77    2.92
   9 -10   5   58.56    3.01
   9 -10  -5   57.09    2.43
   9 -10  -6   -0.02    0.94
   9 -10   6   -0.60    0.69
   9 -10  -6    1.67    0.68
   9 -10  -7    6.92    1.38
   9 -10   7    7.75    1.18
   9 -10  -7    9.04    1.11
   9 -10  -8    2.89    1.10
   9 -10   8    2.55    0.74
   9 -10  -8    2.68    0.75
   9 -10  -9    3.02    0.92
   9 -10   9    2.94    0.79
   9 -10  -9    2.75    0.83
   9 -10 -10    0.70    0.76
   9 -10 -10    0.64    0.52
   9 -10 -11    9.88    1.11
   9 -10 -11    9.92    0.96
   9 -10 -12    0.84    0.51
   9 -10 -12    1.29    0.49
  10 -10   0   11.79    1.37
  10 -10   0    9.01    1.48
  10 -10   1   40.33    2.21
  10 -10  -1   39.57    2.29
  10 -10  -1   36.06    2.37
  10 -10   1   37.93    2.56
  10 -10   2   15.21    1.37
  10 -10  -2   14.52    1.60
  10 -10  -2   15.29    1.55
  10 -10   2   15.36    1.79
  10 -10   3  117.45    3.47
  10 -10  -3  113.00    3.90
  10 -10  -3  114.28    3.71
  10 -10   3  114.24    4.23
  10 -10   4    7.04    0.95
  10 -10  -4    6.35    1.15
  10 -10   4    6.50    1.28
  10 -10  -5   66.24    3.11
  10 -10   5   64.66    3.07
  10 -10  -6   12.86    1.60
  10 -10   6   14.85    1.55
  10 -10  -7   46.94    2.58
  10 -10   7   44.09    2.37
  10 -10  -8    0.92    0.86
  10 -10   8    0.74    0.64
  10 -10  -8    2.70    0.65
  10 -10   9    0.15    0.53
  10 -10  -9    0.27    0.36
  10 -10 -10    5.55    1.02
  10 -10 -10    4.56    0.71
  10 -10 -11    4.81    0.85
  10 -10 -11    4.54    0.63
  10 -10 -12   13.26    1.04
  11 -10   0    0.03    0.52
  11 -10   0   -0.74    0.87
  11 -10   1   50.54    2.35
  11 -10  -1   52.15    2.53
  11 -10  -1   49.06    2.66
  11 -10   1   46.08    2.73
  11 -10   2   65.52    2.58
  11 -10  -2   60.23    2.75
  11 -10  -2   65.55    2.90
  11 -10   2   62.37    3.06
  11 -10   3   39.50    1.94
  11 -10  -3   40.71    2.33
  11 -10  -3   42.38    2.23
  11 -10   3   45.23    2.64
  11 -10  -4    2.43    0.91
  11 -10   4    2.11    0.98
  11 -10  -5    0.25    0.78
  11 -10   5    0.23    0.75
  11 -10  -6   17.52    1.63
  11 -10   6   16.12    1.49
  11 -10  -7   14.76    1.47
  11 -10   7   15.82    1.42
  11 -10  -8    1.80    0.81
  11 -10   8    3.40    0.72
  11 -10  -9   19.21    1.50
  11 -10   9   17.78    1.26
  11 -10 -10    8.49    0.98
  11 -10 -11    3.27    0.65
  12 -10   0    9.45    1.07
  12 -10   0    9.84    1.34
  12 -10   1  170.37    3.92
  12 -10  -1  163.77    4.06
  12 -10  -1  154.25    4.34
  12 -10   1  158.45    4.60
  12 -10  -2  103.80    3.32
  12 -10  -2   98.99    3.32
  12 -10   2  101.77    3.73
  12 -10  -3   13.17    1.31
  12 -10  -3   13.05    1.26
  12 -10   3   10.86    1.44
  12 -10  -4   34.98    2.07
  12 -10   4   36.13    2.21
  12 -10  -5   91.83    3.20
  12 -10   5   98.54    3.41
  12 -10  -6   21.00    1.63
  12 -10   6   22.15    1.64
  12 -10  -7   22.54    1.59
  12 -10   7   23.56    1.53
  12 -10  -8    5.82    0.92
  12 -10   8    6.28    0.84
  12 -10  -9    8.35    0.99
  12 -10   9    7.16    0.75
  13 -10   0    2.31    0.58
  13 -10   0    0.26    0.66
  13 -10  -1    3.34    0.72
  13 -10  -1    3.16    0.86
  13 -10   1    3.01    0.94
  13 -10  -2    4.81    0.81
  13 -10  -2    3.89    0.81
  13 -10   2    5.63    1.04
  13 -10  -3    1.86    0.63
  13 -10  -3    0.83    0.46
  13 -10   3    0.08    0.71
  13 -10  -4   26.28    1.60
  13 -10   4   27.91    1.82
  13 -10  -5   65.76    2.44
  13 -10   5   69.79    2.64
  13 -10  -6   15.08    1.22
  13 -10   6   15.96    1.28
  13 -10  -7   -1.66    0.56
  13 -10   7    0.63    0.45
  13 -10  -8    3.19    0.62
  14 -10   0   84.02    2.77
  14 -10  -1   17.13    1.30
  14 -10   1   19.37    1.45
  14 -10  -2    5.79    0.71
  14 -10  -2    4.77    0.75
  14 -10   2    6.35    0.93
  14 -10  -3   20.21    1.20
  14 -10   3   20.35    1.46
  14 -10  -4    3.56    0.57
  14 -10   4    3.52    0.75
  14 -10  -5    5.28    0.74
  14 -10   5    5.45    0.80
   0 -11   0    1.30    0.77
   0 -11   0    0.96    0.69
   0 -11   1    1.05    0.67
   0 -11  -1    0.04    0.61
   0 -11   1   -0.04    0.69
   0 -11  -1    0.40    0.78
   0 -11   2    0.19    0.70
   0 -11  -2   -0.09    0.61
   0 -11   2   -0.30    0.73
   0 -11  -2   -0.16    0.69
   0 -11  -2    0.21    0.47
   0 -11   3    0.02    0.64
   0 -11  -3    0.16    0.59
   0 -11   3   -0.18    0.75
   0 -11  -3   -0.11    0.69
   0 -11  -3    0.05    0.55
   0 -11  -4    0.45    0.59
   0 -11   4    0.25    0.73
   0 -11  -4    0.42    0.72
   0 -11  -4    0.47    0.63
   0 -11  -5   -0.07    0.53
   0 -11   5    0.19    0.69
   0 -11  -5    0.98    0.91
   0 -11  -5    1.23    0.81
   0 -11   6    0.46    0.85
   0 -11  -6    0.53    0.90
   0 -11  -6    0.30    0.80
   0 -11  -7   -1.36    0.93
   0 -11  -7    0.04    0.75
   0 -11  -8   -1.08    0.88
   0 -11  -8    0.06    0.81
   0 -11  -9   -0.63    0.81
   0 -11  -9    0.05    0.84
   0 -11 -10    0.23    0.88
   0 -11 -10    0.24    0.80
   0 -11 -11   -0.25    0.90
   0 -11 -11   -0.14    0.76
   0 -11 -12    0.60    0.87
   0 -11 -12    1.65    0.82
   0 -11 -13   -0.29    0.66
   0 -11 -13   -0.06    0.64
   0 -11 -14    0.14    0.56
   0 -11 -14    1.19    0.70
   0 -11 -15    0.28    0.54
  -1 -11   0   80.41    2.96
   1 -11   0   81.61    3.11
  -1 -11   0   85.66    2.99
   1 -11   0   81.62    2.98
  -1 -11   1    0.78    0.59
  -1 -11  -1    0.96    0.65
   1 -11   1    1.27    0.69
   1 -11  -1    0.94    0.67
  -1 -11   1    0.59    0.58
   1 -11   1    1.07    0.77
  -1 -11  -1    0.43    0.71
   1 -11  -1    0.75    0.71
  -1 -11   2    0.96    0.76
   1 -11   2    0.98    0.72
  -1 -11  -2    1.63    0.69
   1 -11  -2    1.91    0.80
  -1 -11   2    0.83    0.63
   1 -11   2    0.51    0.72
  -1 -11  -2    1.99    0.81
   1 -11  -2    0.39    0.76
   1 -11  -2    1.32    0.58
   1 -11   3  127.37    3.83
  -1 -11  -3  131.05    3.71
   1 -11  -3  126.56    3.86
   1 -11   3  129.43    3.68
  -1 -11   3  125.88    3.58
  -1 -11  -3  129.87    3.83
   1 -11  -3  125.49    3.87
   1 -11  -3  130.36    3.98
   1 -11   4  102.08    3.44
  -1 -11  -4   97.68    3.16
   1 -11  -4   95.27    3.37
  -1 -11   4   98.85    3.17
   1 -11   4  105.25    3.31
  -1 -11  -4   97.71    3.38
   1 -11  -4   98.86    3.51
   1 -11  -4  101.10    3.64
  -1 -11  -4   96.67    3.34
   1 -11  -5    0.22    0.68
  -1 -11   5    0.76    0.76
   1 -11   5    0.60    0.68
  -1 -11  -5    0.31    0.72
   1 -11  -5    0.95    0.85
   1 -11  -5    1.00    0.76
  -1 -11  -5    0.64    0.60
   1 -11  -6    9.27    1.21
   1 -11   6    9.69    1.21
  -1 -11  -6   11.54    1.43
   1 -11  -6    8.83    1.31
   1 -11  -6    7.88    1.27
  -1 -11  -6    9.53    1.29
  -1 -11  -7    2.49    0.86
  -1 -11  -7    1.98    0.91
   1 -11  -7    2.41    1.02
   1 -11  -7    4.20    1.11
  -1 -11  -8  129.99    4.13
   1 -11  -8  123.96    4.20
   1 -11  -8  131.50    4.52
  -1 -11  -8  126.00    4.28
  -1 -11  -9   29.02    2.08
   1 -11  -9   27.41    2.13
   1 -11  -9   26.02    2.16
  -1 -11  -9   28.23    2.20
   1 -11 -10    0.73    0.92
  -1 -11 -10   -1.99    0.98
  -1 -11 -10    0.32    0.72
   1 -11 -10    0.48    0.79
   1 -11 -11    0.96    0.87
  -1 -11 -11    1.14    0.83
  -1 -11 -11    1.04    0.76
   1 -11 -11    0.92    0.86
  -1 -11 -12   44.83    2.24
   1 -11 -12   44.71    2.38
   1 -11 -12   42.95    2.55
  -1 -11 -12   43.68    2.50
  -1 -11 -13    2.55    0.81
  -1 -11 -13    2.73    0.75
   1 -11 -13    0.99    0.70
   1 -11 -13    2.65    0.95
  -1 -11 -14    0.22    0.65
   1 -11 -14    0.07    0.61
   1 -11 -15   20.40    1.40
  -1 -11 -15   19.25    1.34
  -2 -11   0    0.15    0.57
   2 -11   0    0.27    0.75
  -2 -11   0    1.25    0.70
   2 -11   0    0.39    0.69
  -2 -11   1   28.40    1.82
  -2 -11  -1   27.91    1.76
   2 -11   1   28.40    1.91
   2 -11  -1   28.92    1.95
  -2 -11   1   29.74    1.84
   2 -11   1   30.99    1.90
  -2 -11  -1   30.55    1.83
   2 -11  -1   31.84    2.00
  -2 -11  -2   72.23    2.70
   2 -11   2   71.69    2.94
   2 -11  -2   75.32    3.07
  -2 -11   2   71.70    2.72
   2 -11   2   77.25    2.90
  -2 -11  -2   71.35    2.74
   2 -11  -2   76.54    3.02
  -2 -11  -3    5.63    0.88
   2 -11   3    5.78    1.05
   2 -11  -3    5.30    1.03
  -2 -11   3    5.47    0.95
   2 -11   3    4.99    0.93
  -2 -11  -3    4.63    0.94
   2 -11  -3    4.86    1.10
   2 -11  -3    4.37    0.97
   2 -11   4   37.55    2.21
   2 -11  -4   40.74    2.31
  -2 -11   4   38.96    2.01
   2 -11   4   37.53    2.06
  -2 -11  -4   38.44    2.12
   2 -11  -4   37.46    2.27
   2 -11  -4   37.23    2.33
   2 -11   5   86.55    3.18
   2 -11  -5   86.00    3.31
  -2 -11   5   88.51    3.02
   2 -11   5   89.99    3.07
  -2 -11  -5   86.69    3.20
   2 -11  -5   84.46    3.35
   2 -11  -5   80.66    3.41
   2 -11  -6  112.70    3.76
   2 -11   6  118.34    3.47
  -2 -11  -6  109.58    3.65
   2 -11  -6  112.03    3.91
   2 -11  -6  108.39    4.04
  -2 -11  -7    2.99    0.90
   2 -11  -7    3.05    0.84
  -2 -11  -7    2.67    0.89
   2 -11  -7    2.27    1.08
   2 -11  -7    2.90    1.06
  -2 -11  -8  103.19    3.59
   2 -11  -8  108.97    3.98
   2 -11  -8  104.15    4.07
  -2 -11  -8  106.68    3.87
  -2 -11  -9   89.89    3.32
   2 -11  -9   81.57    3.49
   2 -11  -9   83.13    3.69
  -2 -11  -9   80.08    3.41
  -2 -11 -10    1.20    0.82
  -2 -11 -10    2.04    0.86
   2 -11 -10   -0.07    0.97
   2 -11 -10    1.27    0.95
  -2 -11 -11    3.80    1.04
  -2 -11 -11    3.29    0.81
   2 -11 -11    2.31    1.00
   2 -11 -11    3.87    1.15
  -2 -11 -12    7.04    1.17
  -2 -11 -12    5.28    0.92
   2 -11 -12    5.23    1.15
   2 -11 -12    5.30    1.21
  -2 -11 -13    3.15    0.91
   2 -11 -13    2.72    0.88
   2 -11 -13    2.40    0.97
  -2 -11 -14    3.03    0.76
   2 -11 -14    2.98    0.73
   2 -11 -14    2.40    0.78
   2 -11 -15    7.47    0.85
   2 -11 -15    6.08    0.88
   3 -11   0   22.94    1.78
   3 -11   0   23.18    1.92
  -3 -11   0   22.09    1.56
   3 -11   0   24.86    1.75
   3 -11   1   10.11    1.25
   3 -11  -1   12.01    1.44
   3 -11   1   12.45    1.47
  -3 -11   1   11.07    1.19
  -3 -11  -1   10.57    1.17
   3 -11   1   12.07    1.30
   3 -11  -1   11.06    1.29
   3 -11   2  116.99    3.73
   3 -11  -2  117.81    3.87
   3 -11   2  114.46    4.06
  -3 -11   2  116.00    3.36
   3 -11   2  116.94    3.51
  -3 -11  -2  114.97    3.42
   3 -11  -2  108.37    3.58
   3 -11   3    0.64    0.89
   3 -11  -3    0.65    0.74
   3 -11   3    0.72    0.82
  -3 -11   3    0.96    0.70
   3 -11   3    0.48    0.69
  -3 -11  -3    0.54    0.60
   3 -11  -3    0.72    0.78
   3 -11  -3    0.81    0.63
   3 -11   4   17.05    1.56
   3 -11  -4   17.16    1.66
  -3 -11   4   19.44    1.49
   3 -11   4   19.02    1.53
  -3 -11  -4   19.25    1.52
   3 -11  -4   17.56    1.65
   3 -11  -4   18.09    1.74
   3 -11   5    0.80    0.81
   3 -11  -5    0.09    0.74
   3 -11   5   -0.17    0.67
  -3 -11  -5   -0.59    0.69
   3 -11  -5   -0.21    0.80
   3 -11  -5   -0.16    0.78
   3 -11  -6   13.37    1.51
   3 -11   6   13.34    1.31
  -3 -11  -6   11.93    1.32
   3 -11  -6   10.91    1.47
   3 -11  -6    9.63    1.46
   3 -11  -7   46.56    2.52
  -3 -11  -7   50.55    2.45
   3 -11  -7   49.26    2.73
   3 -11  -7   46.00    2.79
   3 -11  -8   46.87    2.47
  -3 -11  -8   52.40    2.48
   3 -11  -8   47.30    2.69
   3 -11  -8   46.74    2.81
   3 -11  -9   20.46    1.63
  -3 -11  -9   21.22    1.60
   3 -11  -9   18.32    1.82
   3 -11  -9   18.89    1.94
  -3 -11  -9   17.48    1.69
   3 -11 -10   69.76    3.33
  -3 -11 -10   70.78    3.10
  -3 -11 -11   -0.72    0.64
   3 -11 -11    0.20    0.90
   3 -11 -11    0.64    0.97
   3 -11 -12   68.83    2.90
   3 -11 -12   73.80    3.21
  -3 -11 -12   72.20    2.95
   3 -11 -13   19.51    1.52
   3 -11 -13   19.73    1.66
  -3 -11 -13   18.56    1.51
   3 -11 -14   81.64    2.64
   3 -11 -14   80.19    2.83
  -3 -11 -14   76.25    2.56
   3 -11 -15   23.32    1.42
   4 -11   0   -0.10    0.70
   4 -11   0    0.21    0.65
  -4 -11   0   -0.84    0.66
   4 -11   0    0.54    0.66
   4 -11   1    3.14    0.94
   4 -11  -1    3.01    0.95
   4 -11  -1    3.41    0.91
   4 -11   1    2.95    1.00
  -4 -11   1    2.32    0.74
  -4 -11  -1    3.79    0.81
   4 -11   1    3.27    0.83
   4 -11  -1    3.39    0.88
   4 -11   2   29.03    1.97
   4 -11  -2   28.20    2.04
   4 -11  -2   29.39    1.94
   4 -11   2   27.64    2.13
  -4 -11   2   28.06    1.70
   4 -11   2   28.51    1.80
  -4 -11  -2   28.24    1.72
   4 -11  -2   26.82    1.89
   4 -11   3   -0.29    0.79
   4 -11  -3   -0.18    0.62
   4 -11   3    0.48    0.84
  -4 -11   3   -0.18    0.63
   4 -11   3    0.33    0.74
  -4 -11  -3    1.62    0.61
   4 -11  -3    0.33    0.81
   4 -11  -3    0.04    0.78
   4 -11   4   66.20    2.83
   4 -11  -4   58.29    2.89
   4 -11   4   64.44    3.15
   4 -11   4   63.86    2.56
  -4 -11  -4   67.72    2.63
   4 -11  -4   61.67    2.84
   4 -11  -4   62.24    3.05
   4 -11   5  117.37    3.66
   4 -11  -5  117.91    4.08
   4 -11   5  114.90    4.12
   4 -11   5  118.71    3.40
  -4 -11  -5  114.54    3.39
   4 -11  -5  114.83    3.88
   4 -11  -5  111.91    4.09
   4 -11   6  124.26    3.74
   4 -11  -6  120.48    4.11
   4 -11   6  123.58    3.46
  -4 -11  -6  126.87    3.56
   4 -11  -6  122.66    4.09
   4 -11  -6  123.12    4.37
   4 -11  -7    3.29    1.00
   4 -11  -7    2.68    0.99
   4 -11  -7    1.32    1.04
   4 -11  -8    4.54    1.01
   4 -11  -8    4.36    1.18
   4 -11  -8    4.58    1.18
   4 -11  -9    3.77    0.97
   4 -11  -9    3.25    1.04
   4 -11  -9    5.94    1.33
   4 -11 -10   -0.28    0.60
   4 -11 -10   -0.60    0.94
   4 -11 -10    0.14    0.89
   4 -11 -11    6.45    1.20
   4 -11 -11    4.80    1.14
   4 -11 -12    9.46    1.26
   4 -11 -12   11.30    1.43
   4 -11 -13   67.91    2.62
   4 -11 -13   60.48    2.66
   4 -11 -14   12.24    1.13
   4 -11 -14   11.06    1.14
   5 -11   0   92.76    3.50
   5 -11   0   91.51    3.63
  -5 -11   0   94.68    2.90
   5 -11   0   95.58    3.21
   5 -11   1    7.61    1.21
   5 -11  -1    7.22    1.20
   5 -11  -1    7.84    1.23
   5 -11   1    8.29    1.36
  -5 -11   1    7.61    0.95
  -5 -11  -1    7.61    0.92
   5 -11   1    8.13    1.09
   5 -11  -1    8.43    1.12
   5 -11   2    8.00    1.17
   5 -11  -2    7.61    1.30
   5 -11  -2    6.85    1.12
   5 -11   2    7.40    1.33
  -5 -11   2    8.59    1.01
   5 -11  -2   12.15    1.34
  -5 -11  -2    6.98    0.92
   5 -11   2    6.77    1.04
   5 -11   3    0.28    0.82
   5 -11  -3    0.97    0.95
   5 -11  -3    0.10    0.69
   5 -11   3   -0.64    0.88
   5 -11   3    0.60    0.65
  -5 -11  -3   -0.12    0.55
   5 -11  -3    0.57    0.72
   5 -11   4  328.46    6.17
   5 -11  -4  321.00    6.75
   5 -11   4  310.94    6.80
   5 -11   4  323.48    5.53
   5 -11  -4  328.05    6.28
   5 -11  -4  329.44    6.92
   5 -11   5   56.00    2.57
   5 -11  -5   55.64    2.93
   5 -11   5   56.61    2.96
   5 -11   5   56.67    2.35
   5 -11  -5   56.70    2.76
   5 -11  -5   59.50    3.09
   5 -11   6   79.00    2.99
   5 -11  -6   71.63    3.32
   5 -11   6   76.34    3.32
   5 -11  -6   76.56    3.25
   5 -11  -6   76.64    3.51
   5 -11  -7   12.09    1.46
   5 -11  -7   14.16    1.59
   5 -11  -7   13.37    1.75
   5 -11  -8  106.91    3.85
   5 -11  -8  110.33    3.86
   5 -11  -8  114.70    4.26
   5 -11  -9    1.60    0.91
   5 -11  -9    0.84    0.79
   5 -11  -9    1.49    1.06
   5 -11 -10    3.33    0.90
   5 -11 -10    1.61    0.90
   5 -11 -10    3.99    1.08
   5 -11 -11   71.65    2.99
   5 -11 -11   79.71    3.27
   5 -11 -12    7.32    1.05
   5 -11 -12    9.77    1.23
   5 -11 -13   25.81    1.62
   5 -11 -13   24.35    1.63
   5 -11 -14    2.23    0.63
   5 -11 -14    1.49    0.52
   6 -11   0   -0.64    0.95
   6 -11   0    0.35    0.77
   6 -11   0   -0.04    0.59
   6 -11   1    0.68    0.85
   6 -11  -1    0.20    0.83
   6 -11  -1   -0.05    0.75
   6 -11   1    0.31    0.90
  -6 -11   1    0.43    0.49
   6 -11   1   -0.03    0.64
   6 -11  -1    0.21    0.63
   6 -11   2   -0.01    0.71
   6 -11  -2    0.56    0.93
   6 -11  -2    0.94    0.69
   6 -11   2   -0.31    0.86
   6 -11   2    1.17    0.69
   6 -11  -2    0.57    0.70
   6 -11   3  119.43    3.78
   6 -11  -3  117.24    4.11
   6 -11  -3  120.93    3.77
   6 -11   3  110.24    4.17
   6 -11   3  115.80    3.29
   6 -11  -3  111.69    3.62
   6 -11   4    0.07    0.71
   6 -11  -4    0.89    0.97
   6 -11   4   -0.08    0.97
   6 -11   4   -0.18    0.57
   6 -11  -4   -0.15    0.80
   6 -11   5    5.91    1.05
   6 -11  -5    7.67    1.30
   6 -11   5    7.78    1.39
   6 -11   5    6.94    0.93
   6 -11  -5    8.14    1.19
   6 -11   6    2.25    0.71
   6 -11  -6    2.05    0.90
   6 -11   6    2.39    1.06
   6 -11  -6    2.05    0.90
   6 -11  -6    1.78    1.03
   6 -11  -7   21.30    1.91
   6 -11   7   22.90    1.81
   6 -11  -7   23.57    1.83
   6 -11  -7   24.78    2.15
   6 -11  -8    4.65    1.11
   6 -11  -8    4.53    1.04
   6 -11  -8    4.34    1.14
   6 -11  -9    5.64    1.10
   6 -11  -9    4.93    0.97
   6 -11  -9    5.40    1.22
   6 -11 -10   37.30    2.11
   6 -11 -10   36.38    2.15
   6 -11 -10   35.44    2.26
   6 -11 -11    3.84    0.80
   6 -11 -11    3.99    0.92
   6 -11 -11    3.96    0.95
   6 -11 -12    4.76    0.89
   6 -11 -12    5.74    1.01
   6 -11 -13   18.82    1.30
   6 -11 -13   21.12    1.46
   7 -11   0    2.22    0.91
   7 -11   0    1.90    0.89
   7 -11   0    1.85    0.63
   7 -11   1   44.71    2.48
   7 -11  -1   45.95    2.56
   7 -11  -1   44.52    2.58
   7 -11   1   41.85    2.67
   7 -11   1   46.97    2.15
   7 -11  -1   45.28    2.22
   7 -11   2  318.28    6.17
   7 -11  -2  308.94    6.48
   7 -11  -2  309.86    6.33
   7 -11   2  303.80    6.84
   7 -11   2  308.40    5.27
   7 -11  -2  316.15    5.74
   7 -11   3   11.36    1.35
   7 -11  -3   10.20    1.52
   7 -11  -3   10.22    1.29
   7 -11   3    8.09    1.43
   7 -11   3   11.05    1.07
   7 -11  -3   11.38    1.25
   7 -11   4  414.36    6.74
   7 -11  -4  395.01    7.58
   7 -11   4  397.82    7.77
   7 -11   4  402.74    5.74
   7 -11  -4  396.07    6.68
   7 -11   5    0.65    0.67
   7 -11  -5    0.96    0.95
   7 -11   5    0.54    0.87
   7 -11  -5   -1.18    0.78
   7 -11   6    7.74    0.96
   7 -11  -6    6.57    1.35
   7 -11   6    5.49    1.12
   7 -11  -6    7.11    1.09
   7 -11  -7   39.75    2.49
   7 -11   7   44.40    2.47
   7 -11  -7   43.10    2.32
   7 -11  -8    2.82    1.08
   7 -11   8    2.07    0.72
   7 -11  -8    2.58    0.86
   7 -11  -8    0.95    0.75
   7 -11  -9    6.30    1.11
   7 -11  -9    5.87    1.01
   7 -11  -9    5.52    1.05
   7 -11 -10   60.89    2.60
   7 -11 -10   57.21    2.50
   7 -11 -10   59.45    2.75
   7 -11 -11    6.78    0.97
   7 -11 -11    4.54    0.87
   7 -11 -11    4.56    0.96
   7 -11 -12    0.98    0.61
   7 -11 -12    0.14    0.52
   7 -11 -13    6.67    0.77
   8 -11   0   -0.18    0.73
   8 -11   0   -0.15    0.96
   8 -11   0    0.75    0.46
   8 -11   1    0.42    0.81
   8 -11  -1    1.07    0.90
   8 -11  -1    0.65    0.82
   8 -11   1   -0.07    0.82
   8 -11   1    0.26    0.45
   8 -11  -1    1.22    0.61
   8 -11   2    0.96    0.80
   8 -11  -2   -0.04    0.87
   8 -11  -2    0.04    0.65
   8 -11   2   -0.95    1.05
   8 -11  -2    0.26    0.50
   8 -11   3   78.65    2.99
   8 -11  -3   73.54    3.25
   8 -11  -3   73.15    2.98
   8 -11   3   70.20    3.39
   8 -11  -3   75.48    2.78
   8 -11   4    2.12    0.78
   8 -11  -4    1.42    1.04
   8 -11   4    0.19    0.98
   8 -11  -4    0.82    0.59
   8 -11   5    7.78    1.02
   8 -11  -5    8.21    1.41
   8 -11   5    7.86    1.30
   8 -11  -5    8.93    1.15
   8 -11   6    3.26    0.70
   8 -11  -6    3.57    1.04
   8 -11   6    4.27    1.01
   8 -11  -6    4.17    0.91
   8 -11  -7   60.35    2.97
   8 -11   7   64.70    2.90
   8 -11  -7   64.04    2.63
   8 -11  -8    2.66    0.97
   8 -11   8    2.66    0.68
   8 -11  -8    2.66    0.78
   8 -11  -9    1.02    0.72
   8 -11  -9    1.75    0.62
   8 -11 -10    0.06    0.66
   8 -11 -10    0.61    0.63
   8 -11 -11    4.67    0.81
   8 -11 -11    6.23    0.84
   8 -11 -12   23.77    1.34
   9 -11   0   21.66    1.74
   9 -11   0   21.63    1.93
   9 -11   1    0.02    0.67
   9 -11  -1   -0.40    0.70
   9 -11  -1    2.27    0.97
   9 -11   1    0.38    0.86
   9 -11   2    5.43    0.95
   9 -11  -2    5.40    1.18
   9 -11  -2    6.54    1.12
   9 -11   2    4.91    1.25
   9 -11   3    3.18    0.76
   9 -11  -3    5.55    1.21
   9 -11  -3    4.35    0.96
   9 -11   3    3.09    1.21
   9 -11  -3    3.73    0.67
   9 -11   4   33.41    1.87
   9 -11  -4   34.39    2.25
   9 -11   4   35.48    2.41
   9 -11  -4   32.15    1.77
   9 -11   5   15.35    1.28
   9 -11  -5   17.73    1.79
   9 -11   5   17.86    1.71
   9 -11  -5   17.52    1.38
   9 -11  -6   19.85    1.84
   9 -11   6   18.79    1.64
   9 -11  -6   16.45    1.33
   9 -11  -7    5.62    1.14
   9 -11   7    5.23    1.04
   9 -11  -7    4.91    0.81
   9 -11  -8   44.61    2.39
   9 -11  -8   47.65    2.06
   9 -11  -9   21.88    1.67
   9 -11  -9   20.20    1.33
   9 -11 -10    7.26    0.99
   9 -11 -10    5.73    0.74
   9 -11 -11    1.65    0.61
   9 -11 -11    1.47    0.40
  10 -11   0   -0.14    0.73
  10 -11   0    0.73    0.85
  10 -11   1    3.43    0.78
  10 -11  -1    2.51    0.81
  10 -11  -1    2.05    0.80
  10 -11   1    1.86    0.89
  10 -11   2   59.49    2.48
  10 -11  -2   58.21    2.73
  10 -11  -2   63.75    2.79
  10 -11   2   57.92    2.97
  10 -11   3    2.83    0.77
  10 -11  -3    4.51    1.07
  10 -11  -3    3.51    0.87
  10 -11   3    3.99    1.10
  10 -11  -4   43.55    2.41
  10 -11   4   40.28    2.45
  10 -11  -5   19.13    1.68
  10 -11   5   21.12    1.74
  10 -11  -6    6.76    1.16
  10 -11   6    6.71    1.07
  10 -11  -7    4.48    1.03
  10 -11   7    5.15    0.96
  10 -11  -8   17.66    1.53
  10 -11   8   18.22    1.33
  10 -11  -9    3.48    0.84
  10 -11 -10    2.25    0.65
  11 -11   0   36.52    1.95
  11 -11   0   35.37    2.20
  11 -11   1   35.32    1.90
  11 -11  -1   35.45    1.96
  11 -11  -1   33.55    2.08
  11 -11   1   32.90    2.19
  11 -11   2   -1.19    0.50
  11 -11  -2    0.08    0.62
  11 -11  -2    0.69    0.63
  11 -11   2    0.96    0.83
  11 -11   3    0.86    0.54
  11 -11  -3    0.96    0.78
  11 -11  -3    1.05    0.57
  11 -11   3   -0.14    0.85
  11 -11  -4   40.64    2.18
  11 -11   4   43.73    2.43
  11 -11  -5    1.95    0.76
  11 -11   5    2.17    0.82
  11 -11  -6   26.26    1.73
  11 -11   6   26.71    1.75
  11 -11  -7    4.74    0.88
  11 -11   7    2.75    0.71
  11 -11  -8   40.35    1.97
  11 -11   8   46.97    1.93
  11 -11  -9    8.39    0.97
  12 -11   0    0.63    0.54
  12 -11   0    0.23    0.71
  12 -11   1    2.38    0.48
  12 -11  -1    3.73    0.75
  12 -11  -1    3.57    0.93
  12 -11   1    2.47    0.82
  12 -11  -2   79.08    2.69
  12 -11  -2   75.82    2.62
  12 -11   2   75.23    2.94
  12 -11  -3   60.73    2.39
  12 -11   3   62.58    2.69
  12 -11  -4    0.58    0.60
  12 -11   4    0.99    0.75
  12 -11  -5    6.95    0.91
  12 -11   5    5.61    0.92
  12 -11  -6   13.37    1.20
  12 -11   6   12.91    1.15
  12 -11  -7   -0.11    0.44
  12 -11   7   -0.21    0.42
  12 -11  -8    3.34    0.71
  13 -11   0   74.87    2.17
  13 -11   0   79.48    2.67
  13 -11  -1    0.31    0.31
  13 -11  -1    0.44    0.51
  13 -11   1   -0.07    0.60
  13 -11  -2   27.68    1.46
  13 -11  -2   27.66    1.45
  13 -11   2   29.50    1.71
  13 -11  -3    3.68    0.65
  13 -11   3    4.92    0.82
  13 -11  -4    0.47    0.42
  13 -11   4    1.42    0.68
  13 -11  -5   60.58    2.09
  13 -11   5   63.49    2.24
   0 -12   0   24.99    1.81
   0 -12   0   26.51    1.86
   0 -12   1   72.62    2.95
   0 -12  -1   72.42    2.95
   0 -12   1   81.09    3.02
   0 -12  -1   77.68    3.02
   0 -12   2   17.43    1.56
   0 -12  -2   17.05    1.54
   0 -12   2   19.28    1.59
   0 -12  -2   18.33    1.59
   0 -12  -3   49.57    2.43
   0 -12   3   50.44    2.39
   0 -12  -3   53.48    2.59
   0 -12  -4    1.45    0.71
   0 -12   4    2.15    0.86
   0 -12  -4    1.68    0.89
   0 -12  -4    0.19    0.58
   0 -12  -5  335.01    6.00
   0 -12   5  337.96    5.92
   0 -12  -5  334.42    6.44
   0 -12  -5  330.07    6.50
   0 -12  -6   45.06    2.51
   0 -12  -6   40.77    2.39
   0 -12  -7   54.75    2.74
   0 -12  -7   54.74    2.83
   0 -12  -8   22.21    1.85
   0 -12  -8   23.36    1.95
   0 -12  -9    0.96    0.86
   0 -12  -9    1.48    0.96
   0 -12 -10   15.47    1.48
   0 -12 -10   17.61    1.68
   0 -12 -11    8.32    1.12
   0 -12 -11    8.59    1.23
   0 -12 -12   84.28    2.80
   0 -12 -12   78.29    3.01
   0 -12 -13   88.34    2.58
   0 -12 -13   84.11    2.84
  -1 -12   0    0.45    0.66
   1 -12   0    0.78    0.74
  -1 -12   0   -0.61    0.81
   1 -12   0    0.53    0.83
  -1 -12   1   43.67    2.28
  -1 -12  -1   42.71    2.24
   1 -12   1   45.25    2.40
   1 -12  -1   44.86    2.41
  -1 -12   1   42.36    2.20
   1 -12   1   45.27    2.31
  -1 -12  -1   43.03    2.25
   1 -12  -1   44.02    2.33
   1 -12   2    4.12    1.02
  -1 -12  -2    6.74    1.06
   1 -12  -2    5.31    1.06
  -1 -12   2    5.10    1.06
   1 -12   2    4.39    0.92
  -1 -12  -2    4.96    0.97
   1 -12  -2    4.91    1.12
   1 -12   3   76.56    3.06
  -1 -12  -3   77.08    2.90
   1 -12  -3   69.10    2.93
  -1 -12   3   75.22    2.85
   1 -12   3   75.69    2.90
  -1 -12  -3   77.24    3.01
   1 -12  -3   71.55    3.00
  -1 -12  -4   29.00    1.80
   1 -12  -4   29.53    1.94
  -1 -12   4   31.13    1.90
   1 -12   4   32.07    1.95
  -1 -12  -4   30.01    2.00
   1 -12  -4   32.60    2.16
   1 -12  -4   30.62    2.05
   1 -12  -5    3.25    0.85
  -1 -12   5    3.22    0.92
   1 -12   5    2.70    0.90
  -1 -12  -5    1.36    0.88
   1 -12  -5    1.68    0.90
   1 -12  -5    1.87    0.86
   1 -12  -6   39.56    2.15
  -1 -12  -6   35.29    2.22
   1 -12  -6   38.69    2.39
   1 -12  -6   39.24    2.41
  -1 -12  -6   43.57    2.37
  -1 -12  -7    0.28    0.76
   1 -12  -7   -0.45    1.05
   1 -12  -7    1.04    0.82
  -1 -12  -7    1.00    0.86
  -1 -12  -8    7.76    1.27
   1 -12  -8    7.24    1.29
   1 -12  -8    6.66    1.30
  -1 -12  -8    7.20    1.22
  -1 -12  -9    0.33    0.79
   1 -12  -9    0.41    0.89
   1 -12  -9    0.02    0.80
  -1 -12  -9    1.69    0.84
  -1 -12 -10    1.04    0.76
   1 -12 -10    1.40    0.94
   1 -12 -10    0.09    0.76
  -1 -12 -10    0.62    0.82
  -1 -12 -11    0.51    0.68
   1 -12 -11    1.29    0.86
   1 -12 -11    1.80    0.91
  -1 -12 -11    2.26    0.83
  -1 -12 -12    0.03    0.50
   1 -12 -12   -0.73    0.59
   1 -12 -12    0.93    0.80
  -1 -12 -12   -0.03    0.69
   1 -12 -13    1.26    0.61
   1 -12 -13    1.22    0.60
  -1 -12 -13    1.08    0.62
   2 -12   0    5.39    1.07
  -2 -12   0    5.63    1.02
   2 -12   0    4.74    1.03
  -2 -12  -1   22.38    1.62
   2 -12   1   19.57    1.71
   2 -12  -1   19.85    1.69
  -2 -12   1   20.79    1.58
   2 -12   1   22.88    1.71
  -2 -12  -1   21.97    1.64
   2 -12  -1   22.66    1.76
  -2 -12  -2   58.76    2.50
   2 -12   2   62.26    2.79
   2 -12  -2   58.77    2.77
  -2 -12   2   59.38    2.53
   2 -12   2   60.83    2.63
  -2 -12  -2   60.64    2.61
   2 -12  -2   60.68    2.74
   2 -12   3    8.91    1.29
   2 -12  -3    6.85    1.20
  -2 -12   3    8.98    1.12
   2 -12   3    7.59    1.15
  -2 -12  -3    7.79    1.16
   2 -12  -3    8.19    1.24
   2 -12   4  123.03    3.86
   2 -12  -4  119.36    3.90
  -2 -12   4  124.14    3.57
   2 -12   4  119.81    3.58
  -2 -12  -4  127.49    3.80
   2 -12  -4  120.97    3.94
   2 -12  -4  121.70    4.06
   2 -12  -5  181.98    4.78
   2 -12   5  195.29    4.49
  -2 -12  -5  189.21    4.67
   2 -12  -5  186.76    4.96
   2 -12  -5  187.27    5.10
   2 -12  -6   42.31    2.32
  -2 -12  -6   50.50    2.49
   2 -12  -6   41.97    2.49
   2 -12  -6   43.50    2.58
   2 -12  -7   25.71    1.80
  -2 -12  -7   28.70    1.98
   2 -12  -7   25.69    2.06
   2 -12  -7   26.56    2.08
  -2 -12  -8    2.04    0.84
   2 -12  -8    0.64    0.92
   2 -12  -8    2.09    0.99
  -2 -12  -9   11.94    1.32
   2 -12  -9   10.66    1.41
   2 -12  -9   10.66    1.49
  -2 -12  -9    8.90    1.26
  -2 -12 -10   30.97    1.84
   2 -12 -10   27.94    2.00
   2 -12 -10   29.49    2.18
  -2 -12 -10   26.33    1.89
   2 -12 -11   92.77    3.25
   2 -12 -11   95.70    3.52
  -2 -12 -11   88.22    3.19
   2 -12 -12    1.46    0.78
   2 -12 -12    0.77    0.82
  -2 -12 -12    0.49    0.58
   2 -12 -13   26.94    1.53
   2 -12 -13   27.60    1.73
  -2 -12 -13   26.49    1.57
   3 -12   0   -0.48    0.85
  -3 -12   0   -0.32    0.64
   3 -12   0    0.34    0.71
   3 -12   1   18.30    1.72
   3 -12  -1   15.27    1.61
  -3 -12   1   16.78    1.41
  -3 -12  -1   17.56    1.48
   3 -12   1   16.33    1.51
   3 -12  -1   16.05    1.53
   3 -12   2   23.08    1.86
   3 -12  -2   23.69    1.91
  -3 -12   2   23.91    1.64
   3 -12   2   22.98    1.72
  -3 -12  -2   23.88    1.69
   3 -12  -2   24.59    1.86
   3 -12   3  103.05    3.57
   3 -12  -3   99.05    3.65
  -3 -12   3  101.02    3.20
   3 -12   3  100.39    3.29
  -3 -12  -3   98.30    3.23
   3 -12  -3  102.53    3.60
   3 -12   4  158.95    4.34
   3 -12  -4  157.11    4.61
  -3 -12   4  160.30    3.99
   3 -12   4  156.80    4.02
  -3 -12  -4  152.16    4.06
   3 -12  -4  156.51    4.46
   3 -12  -5   12.52    1.45
   3 -12   5   16.05    1.44
  -3 -12  -5   11.45    1.21
   3 -12  -5   12.03    1.50
   3 -12  -5   13.10    1.58
   3 -12  -6    7.10    1.18
  -3 -12  -6    7.85    1.13
   3 -12  -6    6.33    1.26
   3 -12  -6    7.76    1.36
   3 -12  -7    0.75    0.71
  -3 -12  -7    0.19    0.65
   3 -12  -7   -0.37    1.06
   3 -12  -7    0.12    0.89
   3 -12  -8   41.85    2.21
  -3 -12  -8   40.45    2.08
   3 -12  -8   38.50    2.39
   3 -12  -8   39.63    2.50
  -3 -12  -9   -0.89    0.75
   3 -12  -9   -0.53    0.94
   3 -12  -9   -0.20    0.78
   3 -12 -10   -0.50    0.98
   3 -12 -10    0.76    0.88
   3 -12 -11   44.90    2.31
   3 -12 -11   48.21    2.52
   3 -12 -12   -0.22    0.70
   3 -12 -12    0.20    0.65
   3 -12 -13    0.78    0.52
   3 -12 -13   -0.01    0.58
   4 -12   0   72.94    3.12
  -4 -12   0   74.04    2.69
   4 -12   0   75.03    2.95
   4 -12   1    7.28    1.22
   4 -12  -1    6.68    1.26
  -4 -12   1    7.10    1.03
  -4 -12  -1    7.15    0.97
   4 -12   1    7.18    1.14
   4 -12  -1    6.05    1.09
   4 -12   2  122.50    3.90
   4 -12  -2  114.96    3.98
  -4 -12   2  116.89    3.35
   4 -12   2  123.27    3.63
  -4 -12  -2  121.57    3.45
   4 -12  -2  119.63    3.76
   4 -12   3    2.12    0.90
   4 -12  -3    1.29    0.93
  -4 -12   3    2.47    0.73
   4 -12   3    2.57    0.77
  -4 -12  -3    1.74    0.64
   4 -12  -3    1.59    0.85
   4 -12   4    3.77    0.99
   4 -12  -4    2.80    1.07
   4 -12   4    4.30    0.94
  -4 -12  -4    3.26    0.79
   4 -12  -4    5.48    1.11
   4 -12   5   37.12    2.16
   4 -12  -5   33.37    2.28
   4 -12   5   35.58    1.94
  -4 -12  -5   37.32    1.96
   4 -12  -5   38.36    2.32
   4 -12  -5   37.19    2.47
   4 -12  -6    3.51    0.99
  -4 -12  -6    4.47    0.85
   4 -12  -6    3.00    0.98
   4 -12  -6    3.67    1.12
   4 -12  -7   11.30    1.40
   4 -12  -7   10.66    1.47
   4 -12  -7   12.38    1.57
   4 -12  -8   84.35    3.14
   4 -12  -8   81.27    3.31
   4 -12  -8   82.21    3.52
   4 -12  -9   19.44    1.51
   4 -12  -9   16.26    1.62
   4 -12  -9   15.68    1.65
   4 -12 -10   39.22    2.26
   4 -12 -10   44.12    2.48
   4 -12 -11   35.57    2.01
   4 -12 -11   37.58    2.19
   4 -12 -12   15.30    1.31
   4 -12 -12   15.73    1.39
   4 -12 -13   77.96    2.43
   4 -12 -13   75.56    2.59
   5 -12   0   -0.24    0.85
   5 -12   0    0.05    0.88
  -5 -12   0    0.20    0.50
   5 -12   0    0.46    0.70
   5 -12   1   64.68    2.94
   5 -12  -1   67.24    3.06
   5 -12   1   66.66    3.17
  -5 -12   1   69.92    2.53
  -5 -12  -1   71.67    2.55
   5 -12   1   68.46    2.72
   5 -12  -1   66.92    2.75
   5 -12   2    1.93    0.97
   5 -12  -2    1.04    0.96
   5 -12   2    1.37    0.88
  -5 -12   2    0.99    0.58
  -5 -12  -2    1.21    0.57
   5 -12   2    1.45    0.74
   5 -12  -2    0.66    0.78
   5 -12   3   31.16    2.04
   5 -12  -3   25.78    2.00
   5 -12   3   29.46    2.24
   5 -12   3   28.07    1.74
   5 -12  -3   27.68    1.92
   5 -12   4    2.86    0.91
   5 -12  -4    2.70    1.08
   5 -12   4    2.87    0.80
   5 -12  -4    3.51    0.90
   5 -12   5   81.41    3.02
   5 -12  -5   73.09    3.22
   5 -12   5   74.13    2.64
   5 -12  -5   74.22    3.08
   5 -12  -6    3.98    1.00
   5 -12  -6    4.71    1.03
   5 -12  -7   18.81    1.67
   5 -12  -7   18.52    1.66
   5 -12  -7   19.31    1.84
   5 -12  -8    5.10    0.99
   5 -12  -8    5.80    1.08
   5 -12  -8    7.20    1.35
   5 -12  -9   13.26    1.29
   5 -12  -9   13.51    1.43
   5 -12  -9   13.90    1.56
   5 -12 -10   16.93    1.50
   5 -12 -10   17.58    1.67
   5 -12 -11   32.01    1.83
   5 -12 -11   32.92    2.00
   5 -12 -12   18.94    1.36
   5 -12 -12   18.40    1.42
   5 -12 -13   46.10    1.80
   5 -12 -13   42.85    1.88
   6 -12   0   99.17    3.60
   6 -12   0  102.10    3.83
   6 -12   0  102.33    3.23
   6 -12   1   79.07    3.20
   6 -12  -1   73.62    3.20
   6 -12  -1   77.43    3.25
   6 -12   1   78.30    3.43
   6 -12   1   78.86    2.81
   6 -12  -1   76.40    2.86
   6 -12   2   20.08    1.69
   6 -12  -2   20.03    1.85
   6 -12  -2   22.02    1.75
   6 -12   2   18.22    1.85
   6 -12   2   20.75    1.50
   6 -12  -2   22.00    1.64
   6 -12   3   28.63    1.95
   6 -12  -3   33.85    2.31
   6 -12   3   31.24    2.31
   6 -12   3   30.43    1.72
   6 -12  -3   30.45    1.88
   6 -12   4  136.47    3.93
   6 -12  -4  136.80    4.39
   6 -12   4  137.26    4.54
   6 -12   4  134.99    3.46
   6 -12  -4  137.95    3.98
   6 -12   5    0.73    0.69
   6 -12  -5    0.62    0.94
   6 -12   5    0.48    0.87
   6 -12  -5    0.59    0.79
   6 -12  -6    7.50    1.25
   6 -12  -6    8.90    1.26
   6 -12  -7    4.46    1.01
   6 -12  -7    3.51    1.01
   6 -12  -8    0.73    0.68
   6 -12  -8   -0.06    0.77
   6 -12  -9    2.13    0.80
   6 -12  -9    2.73    0.83
   6 -12 -10   28.41    1.60
   6 -12 -10   27.63    1.76
   6 -12 -11    0.34    0.50
   6 -12 -12   19.02    1.25
   7 -12   0    0.61    0.87
   7 -12   0   -0.83    0.81
   7 -12   0   -1.06    0.61
   7 -12   1   38.04    2.23
   7 -12  -1   39.84    2.36
   7 -12  -1   39.12    2.36
   7 -12   1   40.74    2.55
   7 -12   1   36.60    1.88
   7 -12  -1   37.52    1.99
   7 -12   2    4.00    1.04
   7 -12  -2    4.54    1.15
   7 -12  -2    4.46    0.97
   7 -12   2    4.17    1.12
   7 -12   2    3.08    0.73
   7 -12  -2    4.68    0.85
   7 -12   3   30.87    1.94
   7 -12  -3   29.64    2.12
   7 -12   3   30.79    2.28
   7 -12   3   31.03    1.67
   7 -12  -3   31.51    1.88
   7 -12   4   40.62    2.14
   7 -12  -4   44.56    2.59
   7 -12   4   43.98    2.65
   7 -12   4   39.60    1.82
   7 -12  -4   43.29    2.18
   7 -12   5   23.17    1.60
   7 -12  -5   21.28    1.83
   7 -12   5   20.68    1.81
   7 -12  -5   18.96    1.51
   7 -12  -6    3.60    1.10
   7 -12   6    3.21    0.99
   7 -12  -6    3.53    0.87
   7 -12  -7    3.50    1.02
   7 -12  -7    1.26    0.73
   7 -12  -8   -0.63    0.72
   7 -12  -8   -0.27    0.62
   7 -12  -9    3.23    0.85
   7 -12  -9    2.47    0.73
   7 -12 -10   53.76    2.12
   7 -12 -10   54.03    2.19
   7 -12 -11    0.53    0.50
   8 -12   0   13.71    1.44
   8 -12   0   11.58    1.41
   8 -12   0   12.12    1.11
   8 -12   1   68.78    2.85
   8 -12  -1   68.08    2.95
   8 -12  -1   70.21    3.01
   8 -12   1   66.16    3.11
   8 -12   1   67.28    2.32
   8 -12  -1   70.03    2.50
   8 -12   2   25.85    1.77
   8 -12  -2   22.37    1.81
   8 -12  -2   27.25    1.86
   8 -12   2   23.26    1.98
   8 -12  -2   25.10    1.60
   8 -12   3    0.66    0.64
   8 -12  -3    0.32    0.80
   8 -12   3   -0.50    0.99
   8 -12  -3    0.42    0.52
   8 -12   4    0.06    0.55
   8 -12  -4    0.14    0.87
   8 -12   4    0.77    0.96
   8 -12  -4    0.66    0.55
   8 -12   5   12.89    1.18
   8 -12  -5   10.94    1.45
   8 -12   5   12.10    1.41
   8 -12  -5   12.46    1.22
   8 -12  -6    8.86    1.32
   8 -12   6    8.57    1.20
   8 -12  -6    6.74    0.91
   8 -12  -7   42.67    2.33
   8 -12  -7   48.56    2.14
   8 -12  -8   17.70    1.46
   8 -12  -8   16.28    1.28
   8 -12  -9    1.84    0.64
   8 -12  -9    1.22    0.53
   8 -12 -10   -1.04    0.56
   8 -12 -10   -0.21    0.39
   9 -12   0    0.69    0.68
   9 -12   0   -0.24    0.77
   9 -12   1   99.76    3.28
   9 -12  -1  104.16    3.45
   9 -12  -1  105.01    3.53
   9 -12   2   38.39    2.01
   9 -12  -2   37.58    2.21
   9 -12  -2   37.34    2.05
   9 -12   2   35.63    2.30
   9 -12   3   17.75    1.38
   9 -12  -3   18.52    1.64
   9 -12   3   17.73    1.69
   9 -12  -3   18.33    1.23
   9 -12   4   29.52    1.66
   9 -12  -4   28.04    1.93
   9 -12   4   29.70    2.07
   9 -12  -4   25.84    1.44
   9 -12  -5   17.29    1.58
   9 -12   5   19.07    1.67
   9 -12  -5   18.95    1.29
   9 -12  -6    1.17    0.86
   9 -12   6    0.99    0.67
   9 -12  -6    2.03    0.61
   9 -12  -7    3.27    0.87
   9 -12  -7    3.29    0.59
   9 -12  -8    0.77    0.64
   9 -12  -8    1.12    0.41
   9 -12  -9    3.63    0.73
   9 -12  -9    3.59    0.51
  10 -12   0   15.09    1.32
  10 -12   0   16.30    1.55
  10 -12   1    3.25    0.64
  10 -12  -1    3.97    0.94
  10 -12  -1    4.87    0.98
  10 -12   1    3.41    0.91
  10 -12   2   10.11    1.06
  10 -12  -2    8.29    1.08
  10 -12  -2    9.01    1.04
  10 -12   2   10.24    1.32
  10 -12   3    3.24    0.65
  10 -12  -3    2.99    0.85
  10 -12   3    3.44    0.95
  10 -12   4    0.42    0.44
  10 -12  -4   -0.53    0.74
  10 -12   4    0.83    0.68
  10 -12  -5   38.79    2.07
  10 -12   5   39.41    2.12
  10 -12  -6    0.17    0.67
  10 -12   6    0.71    0.64
  10 -12  -7   46.91    2.11
  10 -12  -8    4.07    0.73
  11 -12   0    1.57    0.57
  11 -12   0    1.07    0.64
  11 -12   1   61.80    2.23
  11 -12  -1   61.58    2.35
  11 -12  -1   61.35    2.40
  11 -12   1   62.59    2.59
  11 -12   2   10.68    0.96
  11 -12  -2   10.69    1.09
  11 -12   2   10.30    1.19
  11 -12  -2    7.96    0.95
  11 -12   3   -0.36    0.23
  11 -12  -3    1.15    0.62
  11 -12   3    1.38    0.80
  11 -12  -4    7.00    0.95
  11 -12   4    8.95    1.13
  11 -12  -5   71.55    2.50
  11 -12   5   82.34    2.75
  11 -12  -6   50.93    2.06
  11 -12   6   57.01    2.17
  11 -12  -7    9.21    0.93
  12 -12   0    4.48    0.66
  12 -12   0    3.77    0.76
  12 -12   1    7.10    0.70
  12 -12  -1    6.85    0.79
  12 -12   1    7.55    0.95
  12 -12  -1    7.43    0.87
  12 -12  -2    0.00    0.39
  12 -12   2    0.61    0.56
  12 -12  -3   49.83    1.92
  12 -12   3   50.79    2.11
  12 -12  -4   24.82    1.39
  12 -12   4   24.57    1.49
  12 -12  -5    6.57    0.76
  12 -12   5    6.19    0.81
   0 -13   0    0.32    0.78
   0 -13   0    0.22    0.79
   0 -13   1    0.05    0.77
   0 -13  -1    0.35    0.77
   0 -13   1   -0.31    0.81
   0 -13  -1   -0.49    0.82
   0 -13  -2   -0.45    0.78
   0 -13   2    0.20    0.76
   0 -13  -2    0.50    0.80
   0 -13  -3   -0.44    0.68
   0 -13   3   -0.10    0.77
   0 -13  -3    1.03    0.89
   0 -13  -4   -0.56    0.62
   0 -13   4    1.10    0.85
   0 -13  -4    1.89    0.86
   0 -13  -5    0.41    0.77
   0 -13  -6   -0.08    0.79
   0 -13  -6   -0.57    0.63
   0 -13  -7   -0.43    0.81
   0 -13  -7   -0.78    0.72
   0 -13  -8   -0.75    0.85
   0 -13  -8   -1.13    0.77
   0 -13  -9    0.60    0.75
   0 -13  -9    0.03    0.68
   0 -13 -10    0.14    0.63
   0 -13 -10    0.16    0.62
   0 -13 -11    0.40    0.59
   0 -13 -11    0.06    0.47
   0 -13 -12    0.21    0.50
   1 -13   0    1.13    0.81
  -1 -13   0   -1.02    0.80
   1 -13   0    0.79    0.83
   1 -13   1   11.58    1.35
   1 -13  -1   10.77    1.33
  -1 -13   1    9.28    1.19
   1 -13   1   10.97    1.33
  -1 -13  -1   10.51    1.28
   1 -13  -1    9.73    1.31
  -1 -13  -2  296.18    5.61
   1 -13   2  298.10    5.92
   1 -13  -2  291.69    5.86
  -1 -13   2  297.77    5.54
   1 -13   2  298.60    5.61
  -1 -13  -2  294.84    5.70
   1 -13  -2  296.50    5.82
  -1 -13  -3   51.13    2.35
   1 -13  -3   49.61    2.49
  -1 -13   3   49.51    2.34
   1 -13   3   53.22    2.42
  -1 -13  -3   50.97    2.48
   1 -13  -3   49.79    2.53
   1 -13  -4  141.22    4.01
  -1 -13   4  142.91    3.81
   1 -13   4  144.35    3.82
  -1 -13  -4  140.24    4.01
   1 -13  -4  146.59    4.19
   1 -13  -5    6.42    1.05
  -1 -13  -5    5.54    1.09
   1 -13  -5    4.55    1.08
  -1 -13  -6   18.07    1.56
   1 -13  -6   20.51    1.77
   1 -13  -6   20.19    1.75
  -1 -13  -7   32.26    1.98
   1 -13  -7   33.22    2.14
   1 -13  -7   34.53    2.18
  -1 -13  -8   16.14    1.46
   1 -13  -8   15.54    1.53
   1 -13  -8   13.57    1.45
  -1 -13  -9   71.86    2.66
   1 -13  -9   68.74    2.80
   1 -13  -9   68.72    2.89
  -1 -13 -10    1.64    0.66
   1 -13 -10    1.73    0.69
   1 -13 -10    2.00    0.79
  -1 -13 -10    1.99    0.73
  -1 -13 -11   37.83    1.71
   1 -13 -11   36.71    1.85
   1 -13 -11   31.85    1.86
   1 -13 -12    1.63    0.55
   1 -13 -12   -1.23    0.57
   2 -13   0    0.18    0.83
  -2 -13   0    0.38    0.69
   2 -13   0   -0.17    0.84
   2 -13   1    0.02    0.87
   2 -13  -1    1.60    0.83
  -2 -13   1    0.77    0.76
   2 -13   1    0.49    0.76
  -2 -13  -1    0.15    0.68
   2 -13  -1    0.15    0.76
   2 -13   2    2.09    0.87
   2 -13  -2    0.93    0.84
  -2 -13   2    0.92    0.75
   2 -13   2    0.18    0.78
  -2 -13  -2    0.66    0.82
   2 -13  -2    1.62    0.89
   2 -13   3    1.12    0.86
   2 -13  -3    0.10    0.77
  -2 -13   3    0.75    0.79
   2 -13   3    0.52    0.74
  -2 -13  -3    1.48    0.77
   2 -13  -3    1.76    1.01
   2 -13  -4    4.97    1.07
   2 -13   4    4.46    0.93
  -2 -13  -4    4.18    0.93
   2 -13  -4    3.86    1.02
   2 -13  -5   28.72    1.93
   2 -13   5   27.43    1.76
  -2 -13  -5   26.97    1.82
   2 -13  -5   30.01    2.06
   2 -13  -6  116.57    3.53
  -2 -13  -6  117.54    3.56
   2 -13  -6  111.20    3.76
  -2 -13  -7    9.97    1.20
   2 -13  -7   11.08    1.40
   2 -13  -7    9.49    1.36
  -2 -13  -8   21.80    1.53
   2 -13  -8   20.23    1.71
   2 -13  -8   22.43    1.82
  -2 -13  -9    1.19    0.70
   2 -13  -9   -1.10    0.85
   2 -13  -9   -0.11    0.84
  -2 -13 -10    0.76    0.58
   2 -13 -10    0.52    0.68
   2 -13 -10    0.27    0.69
   2 -13 -11    5.73    0.94
   2 -13 -11    5.51    0.89
   2 -13 -12   10.81    1.00
   2 -13 -12    9.41    1.02
   3 -13   0  103.70    3.64
  -3 -13   0  105.61    3.24
   3 -13   0  103.03    3.39
   3 -13   1    2.70    1.00
   3 -13  -1    3.87    1.05
  -3 -13   1    3.04    0.83
  -3 -13  -1    3.22    0.88
   3 -13   1    3.72    0.92
   3 -13  -1    3.05    0.87
   3 -13   2    4.01    1.05
   3 -13  -2    4.00    1.08
  -3 -13   2    4.38    0.90
   3 -13   2    3.91    0.95
  -3 -13  -2    2.43    0.80
   3 -13  -2    3.27    1.00
   3 -13   3    5.65    1.12
   3 -13  -3    5.49    1.11
  -3 -13   3    5.31    0.95
   3 -13   3    4.98    0.94
  -3 -13  -3    6.70    1.01
   3 -13  -3    6.35    1.14
   3 -13  -4   12.57    1.40
   3 -13   4   13.40    1.31
  -3 -13  -4   14.27    1.34
   3 -13  -4   14.02    1.46
   3 -13  -5   26.09    1.90
   3 -13   5   28.05    1.72
  -3 -13  -5   30.06    1.82
   3 -13  -5   27.09    1.96
   3 -13  -6   75.65    2.96
  -3 -13  -6   72.96    2.68
   3 -13  -6   71.82    3.01
   3 -13  -7    0.35    0.67
  -3 -13  -7    0.83    0.69
   3 -13  -7    1.11    0.92
  -3 -13  -8    7.81    1.00
   3 -13  -8    7.96    1.18
   3 -13  -8    7.20    1.29
   3 -13  -9   51.12    2.45
   3 -13  -9   57.54    2.69
   3 -13 -10    2.67    0.84
   3 -13 -10    3.22    0.97
   3 -13 -11    0.95    0.61
   3 -13 -11    2.16    0.76
   3 -13 -12   20.31    1.26
   4 -13   0    0.14    0.85
  -4 -13   0    0.32    0.58
   4 -13   0   -0.43    0.82
   4 -13   1  138.90    4.12
   4 -13  -1  138.15    4.21
  -4 -13   1  133.98    3.51
  -4 -13  -1  139.90    3.58
   4 -13   1  136.75    3.76
   4 -13  -1  135.16    3.84
   4 -13   2    0.03    0.80
   4 -13  -2    0.19    0.88
  -4 -13   2   -0.07    0.63
   4 -13   2    0.04    0.68
  -4 -13  -2   -0.37    0.58
   4 -13  -2    0.29    0.64
   4 -13   3    1.25    0.82
   4 -13  -3    1.42    0.89
   4 -13   3    1.77    0.74
  -4 -13  -3    2.48    0.70
   4 -13  -3    1.32    0.85
   4 -13   4   83.50    3.09
   4 -13  -4   77.39    3.17
   4 -13   4   81.81    2.78
  -4 -13  -4   86.17    2.81
   4 -13  -4   84.48    3.15
   4 -13  -5    3.38    0.93
  -4 -13  -5    3.68    0.75
   4 -13  -5    3.08    0.96
   4 -13  -6    1.08    0.72
   4 -13  -6    0.83    0.78
   4 -13  -7   64.80    2.64
   4 -13  -7   65.95    2.80
   4 -13  -8    7.56    1.01
   4 -13  -8    7.15    1.11
   4 -13  -9   40.88    2.14
   4 -13 -10   10.81    1.18
   4 -13 -11   38.49    1.81
   5 -13   0   51.49    2.62
  -5 -13   0   52.64    2.14
   5 -13   0   48.61    2.29
   5 -13   1   -0.49    0.74
   5 -13  -1    1.07    0.96
  -5 -13  -1    1.34    0.65
   5 -13   1    0.31    0.64
   5 -13  -1    0.36    0.63
   5 -13   2   68.43    2.87
   5 -13  -2   66.90    2.97
  -5 -13  -2   71.59    2.45
   5 -13   2   68.00    2.57
   5 -13  -2   68.34    2.72
   5 -13   3    0.57    0.78
   5 -13  -3    0.06    0.83
   5 -13   3    0.81    0.58
   5 -13  -3   -0.91    0.68
   5 -13   4   12.16    1.32
   5 -13  -4   12.24    1.43
   5 -13   4   12.52    1.18
   5 -13  -4   14.85    1.41
   5 -13  -5    7.30    1.29
   5 -13  -5    7.53    1.10
   5 -13  -6    7.55    1.15
   5 -13  -6    8.75    1.18
   5 -13  -7   21.85    1.64
   5 -13  -7   21.64    1.66
   5 -13  -8    4.53    0.79
   5 -13  -8    5.81    1.00
   5 -13  -9    3.22    0.68
   5 -13  -9    2.26    0.73
   5 -13 -10  100.84    2.94
   5 -13 -11   26.37    1.44
   6 -13   0   -0.30    0.77
   6 -13   0    0.33    0.57
   6 -13   1   55.42    2.59
   6 -13  -1   58.30    2.76
   6 -13   1   55.88    2.27
   6 -13  -1   59.01    2.43
   6 -13   2   97.61    3.32
   6 -13  -2   96.13    3.52
   6 -13   2   90.94    2.81
   6 -13  -2   91.11    3.02
   6 -13   3   16.74    1.48
   6 -13  -3   16.08    1.64
   6 -13   3   14.75    1.20
   6 -13  -3   16.59    1.42
   6 -13   4   35.62    1.93
   6 -13  -4   34.41    2.20
   6 -13   4   35.31    1.71
   6 -13  -4   34.57    1.92
   6 -13  -5   26.81    1.95
   6 -13  -5   28.15    1.75
   6 -13  -6    0.30    0.68
   6 -13  -6   -0.17    0.61
   6 -13  -7    1.03    0.73
   6 -13  -7    1.43    0.68
   6 -13  -8   12.92    1.21
   6 -13  -8   12.02    1.17
   6 -13  -9    1.76    0.57
   6 -13  -9    1.74    0.58
   6 -13 -10    2.94    0.61
   7 -13   0   43.11    2.28
   7 -13   0   42.21    1.93
   7 -13   1   -0.03    0.65
   7 -13  -1    0.12    0.74
   7 -13   1   -0.37    0.50
   7 -13  -1   -0.03    0.50
   7 -13   2    4.98    0.94
   7 -13  -2    4.60    1.07
   7 -13   2    5.85    0.76
   7 -13  -2    5.41    0.85
   7 -13   3    0.47    0.61
   7 -13  -3    0.11    0.80
   7 -13   3    1.17    0.52
   7 -13  -3    0.03    0.52
   7 -13   4  105.94    3.14
   7 -13  -4  101.64    3.49
   7 -13  -4  101.78    3.05
   7 -13  -5   12.12    1.36
   7 -13  -5   11.34    1.11
   7 -13  -6   40.04    2.11
   7 -13  -6   37.96    1.89
   7 -13  -7   11.47    1.22
   7 -13  -7   12.17    1.12
   7 -13  -8   25.56    1.58
   7 -13  -8   24.98    1.46
   7 -13  -9    0.45    0.54
   7 -13  -9    1.94    0.51
   8 -13   0   -0.36    0.70
   8 -13   0    0.06    0.45
   8 -13   1   -0.22    0.74
   8 -13  -1    0.89    0.78
   8 -13  -1   -0.60    0.49
   8 -13   2   74.78    2.70
   8 -13  -2   70.50    2.82
   8 -13  -2   72.33    2.36
   8 -13   3    1.95    0.64
   8 -13  -3    0.77    0.85
   8 -13  -3    1.98    0.61
   8 -13   4    3.36    0.73
   8 -13  -4    2.56    0.89
   8 -13  -4    2.37    0.66
   8 -13  -5    9.52    1.26
   8 -13  -5   10.37    0.98
   8 -13  -6   34.65    1.92
   8 -13  -6   33.95    1.62
   8 -13  -7    9.89    1.09
   8 -13  -7   10.23    0.90
   8 -13  -8   15.41    1.16
   8 -13  -8   14.30    1.01
   9 -13   0   45.43    2.09
   9 -13   1    6.67    0.94
   9 -13  -1    7.18    1.00
   9 -13  -2    8.97    1.07
   9 -13   2    5.59    0.83
   9 -13   3   20.69    1.35
   9 -13  -3   20.66    1.53
   9 -13  -4   16.91    1.42
   9 -13  -5   14.97    1.31
   9 -13  -5   15.49    1.03
   9 -13  -6    2.74    0.71
   9 -13  -7    2.51    0.63
  10 -13   0   -0.15    0.44
  10 -13   1   12.18    1.09
  10 -13  -1   12.34    1.11
  10 -13   2    0.99    0.47
  10 -13  -2    0.20    0.58
  10 -13   3   35.11    1.52
  10 -13  -3   34.06    1.75
  10 -13  -4   51.10    2.10
  10 -13  -5   74.93    2.47
  10 -13  -6    5.16    0.80
  11 -13   0    2.21    0.48
  11 -13  -1   51.27    1.89
  11 -13  -2    1.72    0.53
  11 -13  -3   23.11    1.31
   0 -14   0  277.46    5.28
   0 -14   1   71.87    2.72
   0 -14  -1   67.34    2.69
   0 -14   2   51.39    2.33
   0 -14  -2   51.54    2.41
   0 -14   3  108.44    3.23
   0 -14  -3  103.55    3.34
   0 -14  -4   32.25    1.94
   0 -14  -5   37.57    2.08
   0 -14  -6   18.50    1.50
   0 -14  -7   33.64    1.88
   0 -14  -8   44.56    2.05
   0 -14  -9    7.18    0.91
   0 -14 -10    3.57    0.67
   1 -14   0    0.01    0.71
  -1 -14   0    0.24    0.73
   1 -14   0    1.01    0.82
   1 -14  -1   19.63    1.60
  -1 -14   1   20.37    1.53
   1 -14   1   20.08    1.57
  -1 -14  -1   18.15    1.49
   1 -14  -1   21.07    1.65
   1 -14  -2    1.93    0.77
  -1 -14   2    2.27    0.80
   1 -14   2    1.40    0.73
  -1 -14  -2    1.37    0.79
   1 -14  -2    2.19    0.88
   1 -14  -3   50.05    2.36
  -1 -14   3   48.22    2.21
   1 -14   3   46.89    2.18
  -1 -14  -3   46.56    2.29
   1 -14  -3   46.36    2.30
   1 -14  -4    2.80    0.79
  -1 -14  -4    3.69    0.93
   1 -14  -4    4.91    1.06
  -1 -14  -5   66.18    2.64
   1 -14  -5   68.10    2.77
  -1 -14  -6   16.00    1.40
   1 -14  -6   17.11    1.51
  -1 -14  -7   13.64    1.28
   1 -14  -7   13.88    1.33
  -1 -14  -8    0.79    0.61
   1 -14  -8   -0.14    0.67
  -1 -14  -9    2.28    0.66
   1 -14  -9    2.13    0.70
   1 -14 -10    6.90    0.79
   2 -14   0    0.19    0.71
  -2 -14   0   -0.10    0.74
   2 -14   0    0.29    0.73
   2 -14   1  114.97    3.63
   2 -14  -1  113.92    3.60
  -2 -14   1  116.02    3.31
   2 -14   1  114.63    3.40
  -2 -14  -1  112.74    3.31
   2 -14  -1  118.36    3.51
   2 -14  -2   15.62    1.48
  -2 -14   2   14.90    1.34
   2 -14   2   13.45    1.31
  -2 -14  -2   15.58    1.37
   2 -14  -2   16.53    1.51
   2 -14  -3    1.26    0.67
   2 -14   3    1.66    0.80
  -2 -14  -3    1.11    0.73
   2 -14  -3    1.61    0.81
   2 -14  -4   21.39    1.61
   2 -14   4   21.14    1.49
  -2 -14  -4   21.59    1.54
   2 -14  -4   22.15    1.68
   2 -14  -5   58.90    2.41
  -2 -14  -5   63.65    2.48
   2 -14  -5   61.88    2.63
  -2 -14  -6   16.22    1.31
   2 -14  -6   16.31    1.48
  -2 -14  -7    1.66    0.70
   2 -14  -7    0.23    0.67
  -2 -14  -8   48.88    1.95
   2 -14  -8   45.49    2.11
   2 -14  -9   -0.13    0.52
   2 -14 -10    0.47    0.51
   3 -14   0   -0.10    0.78
  -3 -14   0    0.02    0.64
   3 -14   0   -0.23    0.73
   3 -14   1  106.96    3.49
   3 -14  -1  110.20    3.57
  -3 -14   1  111.90    3.16
  -3 -14  -1  105.13    3.08
   3 -14   1  106.67    3.22
   3 -14  -1  104.64    3.28
   3 -14   2   89.52    3.18
   3 -14  -2   88.00    3.20
   3 -14   2   84.56    2.82
  -3 -14  -2   88.98    2.83
   3 -14  -2   87.27    3.03
   3 -14  -3    1.48    0.74
   3 -14   3    3.52    0.80
  -3 -14  -3    3.11    0.79
   3 -14  -3    2.29    0.78
   3 -14  -4    0.01    0.65
   3 -14   4   -0.28    0.61
  -3 -14  -4   -0.14    0.58
   3 -14  -4    0.30    0.68
   3 -14  -5    0.30    0.64
  -3 -14  -5   -0.08    0.56
   3 -14  -5    0.07    0.65
   3 -14  -6    8.69    0.99
   3 -14  -6    9.76    1.20
  -3 -14  -6    8.37    0.95
   3 -14  -7    3.28    0.91
   3 -14  -8    2.31    0.73
   3 -14  -9   38.86    1.84
   3 -14 -10    4.29    0.76
   4 -14   0   83.82    3.10
  -4 -14   0   87.44    2.71
   4 -14   0   81.99    2.81
   4 -14   1   -0.04    0.73
   4 -14  -1    0.20    0.76
  -4 -14  -1    0.60    0.55
   4 -14   1    0.09    0.56
   4 -14  -1    0.15    0.72
   4 -14   2    5.89    1.06
   4 -14  -2    5.05    1.13
  -4 -14  -2    6.14    0.90
   4 -14   2    5.57    0.92
   4 -14  -2    4.83    0.95
   4 -14  -3   60.42    2.66
   4 -14   3   64.47    2.37
  -4 -14  -3   68.87    2.36
   4 -14  -3   60.90    2.49
   4 -14  -4   11.51    1.29
  -4 -14  -4   11.66    1.06
   4 -14  -4   12.23    1.25
   4 -14  -5   40.75    2.10
   4 -14  -5   41.21    2.09
   4 -14  -6   18.67    1.39
   4 -14  -6   19.31    1.47
   4 -14  -7   16.83    1.24
   4 -14  -7   18.76    1.39
   4 -14  -8    5.29    0.84
   4 -14  -9    1.61    0.58
   5 -14   0    0.11    0.69
   5 -14   0   -0.36    0.65
   5 -14   1   54.55    2.46
   5 -14  -1   51.90    2.46
   5 -14   1   52.19    2.12
   5 -14  -1   49.03    2.15
   5 -14   2   26.86    1.75
   5 -14  -2   26.61    1.86
   5 -14   2   24.46    1.48
   5 -14  -2   25.35    1.60
   5 -14  -3    2.19    0.87
   5 -14   3    2.69    0.69
   5 -14  -3    2.61    0.72
   5 -14  -4   34.45    1.99
   5 -14  -4   36.13    1.87
   5 -14  -5    2.47    0.80
   5 -14  -5    1.48    0.70
   5 -14  -6   13.63    1.25
   5 -14  -6   13.71    1.18
   5 -14  -7    2.05    0.70
   5 -14  -7    1.61    0.60
   5 -14  -8    7.18    0.89
   5 -14  -9    3.87    0.69
   6 -14   0   69.94    2.73
   6 -14   0   67.22    2.34
   6 -14   1  121.95    3.46
   6 -14  -1  122.74    3.60
   6 -14   1  119.92    3.00
   6 -14  -1  122.80    3.15
   6 -14   2   51.52    2.27
   6 -14  -2   50.81    2.39
   6 -14   2   52.00    1.96
   6 -14  -2   52.87    2.13
   6 -14   3    2.12    0.72
   6 -14  -3    2.92    0.90
   6 -14  -3    2.22    0.69
   6 -14  -4    0.18    0.70
   6 -14  -4   -0.34    0.50
   6 -14  -5   32.60    1.84
   6 -14  -5   38.42    1.82
   6 -14  -6    1.74    0.65
   6 -14  -6    0.91    0.60
   6 -14  -7   45.46    1.89
   6 -14  -7   46.14    1.90
   6 -14  -8   61.62    2.05
   7 -14   0    0.70    0.60
   7 -14   0    0.15    0.35
   7 -14   1   13.90    1.20
   7 -14  -1   12.50    1.23
   7 -14   1   10.89    0.90
   7 -14  -1   12.38    0.99
   7 -14   2    0.88    0.57
   7 -14  -2    1.05    0.71
   7 -14   2    2.44    0.48
   7 -14  -2    0.13    0.47
   7 -14  -3    0.97    0.70
   7 -14  -3    1.02    0.52
   7 -14  -4    1.83    0.68
   7 -14  -4    1.30    0.58
   7 -14  -5    0.28    0.70
   7 -14  -5    0.08    0.45
   7 -14  -6    5.47    0.86
   7 -14  -6    6.32    0.72
   7 -14  -7    3.24    0.66
   7 -14  -7    3.96    0.58
   8 -14   0   85.32    2.69
   8 -14   1   -0.09    0.50
   8 -14  -1    0.72    0.54
   8 -14  -1    0.88    0.42
   8 -14   2    7.42    0.87
   8 -14  -2    6.50    0.89
   8 -14  -2    5.45    0.60
   8 -14  -3    2.99    0.80
   8 -14  -3    2.52    0.49
   8 -14  -4    6.78    0.94
   8 -14  -4    6.06    0.65
   8 -14  -5   56.13    2.15
   8 -14  -6    6.53    0.83
   9 -14   0    0.39    0.44
   9 -14   1    6.50    0.77
   9 -14  -1    6.25    0.82
   9 -14   2   23.96    1.29
   9 -14  -2   20.43    1.29
   9 -14  -3    0.15    0.44
   9 -14  -4    0.43    0.52
   0 -15   0   -0.05    0.65
   0 -15   1   -0.34    0.72
   0 -15  -1    0.92    0.65
   0 -15   2   -0.02    0.69
   0 -15  -2   -0.07    0.67
   0 -15  -3   -0.15    0.67
   0 -15  -4   -0.31    0.63
   0 -15  -5   -1.43    0.70
   0 -15  -6   -0.68    0.55
   0 -15  -7   -0.26    0.51
  -1 -15   0    0.40    0.59
   1 -15   0    0.77    0.70
   1 -15   1    8.08    1.07
  -1 -15   1    6.92    0.95
  -1 -15  -1    6.92    0.96
   1 -15  -1    7.44    1.04
   1 -15   2  210.10    4.12
  -1 -15  -2  201.68    4.10
   1 -15  -2  208.03    4.28
  -1 -15  -3    0.79    0.64
   1 -15  -3    0.01    0.71
  -1 -15  -4    3.59    0.78
   1 -15  -4    3.09    0.79
  -1 -15  -5    0.99    0.61
   1 -15  -5    0.88    0.61
  -1 -15  -6   10.45    0.98
   1 -15  -6   10.34    1.07
  -1 -15  -7   35.71    1.57
   1 -15  -7   35.73    1.69
   1 -15  -8   -0.24    0.45
  -2 -15   0   -0.74    0.61
   2 -15   0    0.46    0.60
  -2 -15   1   44.94    1.94
  -2 -15  -1   45.65    1.96
   2 -15   1   45.40    1.96
   2 -15  -1   43.72    2.02
   2 -15   2   80.33    2.55
  -2 -15  -2   81.90    2.56
   2 -15  -2   85.12    2.75
  -2 -15  -3   19.65    1.34
   2 -15  -3   18.81    1.42
  -2 -15  -4   24.16    1.43
   2 -15  -4   23.84    1.56
  -2 -15  -5    6.02    0.81
   2 -15  -5    4.29    0.81
  -2 -15  -6    5.84    0.77
   2 -15  -6    6.38    0.89
   2 -15  -7    3.20    0.71
   2 -15  -8    2.78    0.63
  -3 -15   0   12.93    1.11
   3 -15   0   12.29    1.11
   3 -15  -1  119.00    3.36
  -3 -15  -1  119.04    2.97
   3 -15   1  119.14    3.05
   3 -15  -1  117.98    3.12
   3 -15  -2   15.20    1.29
   3 -15   2   16.44    1.22
  -3 -15  -2   17.91    1.25
   3 -15  -2   16.04    1.28
   3 -15  -3   15.65    1.26
  -3 -15  -3   14.94    1.10
   3 -15  -3   15.16    1.25
   3 -15  -4   26.93    1.55
  -3 -15  -4   27.45    1.42
   3 -15  -4   27.63    1.63
   3 -15  -5   21.87    1.29
   3 -15  -5   21.06    1.43
   3 -15  -6    3.40    0.69
   3 -15  -7    9.58    0.96
   4 -15   0   -0.08    0.59
   4 -15   0   -0.19    0.51
   4 -15   1    5.71    0.78
   4 -15  -1    5.26    0.77
   4 -15  -2    3.50    0.87
   4 -15   2    2.33    0.65
   4 -15  -2    2.57    0.66
   4 -15  -3    0.98    0.54
   4 -15  -3   -0.47    0.59
   4 -15  -4   13.40    1.18
   4 -15  -4   13.99    1.12
   4 -15  -5   12.19    1.05
   4 -15  -5   12.21    1.08
   4 -15  -6    0.10    0.52
   4 -15  -7    1.04    0.51
   5 -15   0   38.78    1.90
   5 -15   0   37.14    1.63
   5 -15  -1   11.74    1.13
   5 -15   1   11.31    0.94
   5 -15  -1   11.54    0.99
   5 -15  -2   30.68    1.70
   5 -15  -2   33.54    1.60
   5 -15  -3   71.97    2.50
   5 -15  -3   77.93    2.36
   5 -15  -4   14.31    1.14
   5 -15  -4   16.28    1.14
   5 -15  -5   21.52    1.28
   5 -15  -5   25.23    1.39
   5 -15  -6    3.94    0.64
   6 -15   0    1.03    0.60
   6 -15   0    0.20    0.36
   6 -15  -1    1.39    0.64
   6 -15   1    1.34    0.47
   6 -15  -1    1.01    0.41
   6 -15  -2    1.73    0.59
   6 -15  -2    1.80    0.48
   6 -15  -3    0.85    0.52
   6 -15  -3    0.60    0.41
   6 -15  -4    0.84    0.55
   6 -15  -4    1.55    0.48
   7 -15   0   56.35    2.02
   7 -15  -1    6.12    0.82
   7 -15  -2   19.46    1.28
   7 -15  -3   15.36    1.10
   0 -16   0   25.77    1.35
   0 -16  -1  197.98    3.59
   0 -16  -2   25.73    1.37
   0 -16  -3   82.06    2.30
   0 -16  -4    0.65    0.44
   1 -16   0    0.40    0.45
  -1 -16  -1    3.29    0.65
   1 -16  -1    3.12    0.68
  -1 -16  -2    3.72    0.66
   1 -16  -2    4.42    0.69
  -1 -16  -3   39.67    1.60
   1 -16  -3   40.61    1.66
   1 -16  -4    1.79    0.57
   2 -16   0  178.81    3.37
   2 -16  -1   48.16    1.80
  -2 -16  -2   24.70    1.27
   2 -16  -2   24.18    1.31
   2 -16  -3   30.65    1.46
   2 -16  -4    0.82    0.49
   3 -16   0    0.64    0.38
   3 -16  -1    5.09    0.67
   3 -16  -2   22.41    1.21
   3 -16  -3   44.42    1.66

TITL 06171A in Pbcn
REM Pbcn (#60, found as Pcan in ba-c setting)
CELL 1.54184  15.919481  13.767404  17.377148  90.0000  90.0000  90.0000
ZERR    4.00   0.000429   0.000284   0.000409   0.0000   0.0000   0.0000
LATT  1
SYMM -x+1/2,-y+1/2, z+1/2
SYMM -x, y,-z+1/2
SYMM  x+1/2,-y+1/2,-z
SFAC C H N O S
UNIT 192.00 128.00 8.00 8.00 4.00
TREF
HKLF 4
END
_computing_structure_solution     'SHELXT 2014/4 (Sheldrick, 2014)'
;
_shelx_hkl_checksum              35960
_shelx_SHELXL_version_number     2014/7
_olex2_submission_special_instructions 'No special instructions were received'
####################################################################### 
# 
# This file contains crystal structure data downloaded from the 
# Cambridge Structural Database (CSD) hosted by the Cambridge 
# Crystallographic Data Centre (CCDC).
# 
# Full information about CCDC data access policies and citation 
# guidelines are available at http://www.ccdc.cam.ac.uk/access/V1 
# 
# Audit and citation data items may have been added by the CCDC. 
# Please retain this information to preserve the provenance of 
# this file and to allow appropriate attribution of the data. 
# 
#######################################################################

data_SP2
_database_code_depnum_ccdc_archive 'CCDC 1421265'
_audit_update_record             
;
2015-08-31 deposited with the CCDC.
2015-12-21 downloaded from the CCDC.
;

_audit_creation_method           SHELXL-97
_chemical_name_systematic        
; 
 ? 
;
_chemical_name_common            ?
_chemical_melting_point          ?
_chemical_formula_moiety         'C36 H24 N2 O2 S3'
_chemical_formula_sum            'C36 H24 N2 O2 S3'
_chemical_formula_weight         612.75

loop_
_atom_type_symbol
_atom_type_description
_atom_type_scat_dispersion_real
_atom_type_scat_dispersion_imag
_atom_type_scat_source
C C 0.0181 0.0091 'International Tables Vol C Tables 4.2.6.8 and 6.1.1.4'
H H 0.0000 0.0000 'International Tables Vol C Tables 4.2.6.8 and 6.1.1.4'
N N 0.0311 0.0180 'International Tables Vol C Tables 4.2.6.8 and 6.1.1.4'
O O 0.0492 0.0322 'International Tables Vol C Tables 4.2.6.8 and 6.1.1.4'
S S 0.3331 0.5567 'International Tables Vol C Tables 4.2.6.8 and 6.1.1.4'

_symmetry_cell_setting           Monoclinic
_symmetry_space_group_name_H-M   'P2(1)/n  '

loop_
_symmetry_equiv_pos_as_xyz
'x, y, z'
'-x+1/2, y+1/2, -z+1/2'
'-x, -y, -z'
'x-1/2, -y-1/2, z-1/2'

_cell_length_a                   8.1912(3)
_cell_length_b                   20.1704(6)
_cell_length_c                   18.0457(6)
_cell_angle_alpha                90.00
_cell_angle_beta                 97.807(3)
_cell_angle_gamma                90.00
_cell_volume                     2953.87(17)
_cell_formula_units_Z            4
_cell_measurement_temperature    153(2)
_cell_measurement_reflns_used    ?
_cell_measurement_theta_min      ?
_cell_measurement_theta_max      ?

_exptl_crystal_description       block
_exptl_crystal_colour            colorless
_exptl_crystal_size_max          0.38
_exptl_crystal_size_mid          0.36
_exptl_crystal_size_min          0.33
_exptl_crystal_density_meas      ?
_exptl_crystal_density_diffrn    1.378
_exptl_crystal_density_method    'not measured'
_exptl_crystal_F_000             1272
_exptl_absorpt_coefficient_mu    2.589
_exptl_absorpt_correction_type   ?
_exptl_absorpt_correction_T_min  0.4396
_exptl_absorpt_correction_T_max  0.4821
_exptl_absorpt_process_details   ?

_exptl_special_details           
; 
 ? 
;

_diffrn_ambient_temperature      153(2)
_diffrn_radiation_wavelength     1.54178
_diffrn_radiation_type           CuK\a
_diffrn_radiation_source         'fine-focus sealed tube'
_diffrn_radiation_monochromator  graphite
_diffrn_measurement_device_type  'multiwire proportional'
_diffrn_measurement_method       'phi and omega scans'
_diffrn_detector_area_resol_mean ?
_diffrn_standards_number         ?
_diffrn_standards_interval_count ?
_diffrn_standards_interval_time  ?
_diffrn_standards_decay_%        ?
_diffrn_reflns_number            12535
_diffrn_reflns_av_R_equivalents  0.0362
_diffrn_reflns_av_sigmaI/netI    0.0367
_diffrn_reflns_limit_h_min       -7
_diffrn_reflns_limit_h_max       9
_diffrn_reflns_limit_k_min       -23
_diffrn_reflns_limit_k_max       22
_diffrn_reflns_limit_l_min       -21
_diffrn_reflns_limit_l_max       21
_diffrn_reflns_theta_min         3.30
_diffrn_reflns_theta_max         66.85
_reflns_number_total             5167
_reflns_number_gt                4221
_reflns_threshold_expression     >2sigma(I)

_computing_data_collection       ?
_computing_cell_refinement       ?
_computing_data_reduction        ?
_computing_structure_solution    'SHELXS-97 (Sheldrick, 1990)'
_computing_structure_refinement  'SHELXL-97 (Sheldrick, 1997)'
_computing_molecular_graphics    ?
_computing_publication_material  ?

_refine_special_details          
; 
 Refinement of F^2^ against ALL reflections.  The weighted R-factor wR and 
 goodness of fit S are based on F^2^, conventional R-factors R are based 
 on F, with F set to zero for negative F^2^. The threshold expression of 
 F^2^ > 2sigma(F^2^) is used only for calculating R-factors(gt) etc. and is 
 not relevant to the choice of reflections for refinement.  R-factors based 
 on F^2^ are statistically about twice as large as those based on F, and R- 
 factors based on ALL data will be even larger. 
;

_refine_ls_structure_factor_coef Fsqd
_refine_ls_matrix_type           full
_refine_ls_weighting_scheme      calc
_refine_ls_weighting_details     
'calc w=1/[\s^2^(Fo^2^)+(0.0722P)^2^+0.3540P] where P=(Fo^2^+2Fc^2^)/3'
_atom_sites_solution_primary     direct
_atom_sites_solution_secondary   difmap
_atom_sites_solution_hydrogens   geom
_refine_ls_hydrogen_treatment    mixed
_refine_ls_extinction_method     none
_refine_ls_extinction_coef       ?
_refine_ls_number_reflns         5167
_refine_ls_number_parameters     388
_refine_ls_number_restraints     0
_refine_ls_R_factor_all          0.0543
_refine_ls_R_factor_gt           0.0429
_refine_ls_wR_factor_ref         0.1197
_refine_ls_wR_factor_gt          0.1103
_refine_ls_goodness_of_fit_ref   1.017
_refine_ls_restrained_S_all      1.017
_refine_ls_shift/su_max          0.001
_refine_ls_shift/su_mean         0.000

loop_
_atom_site_label
_atom_site_type_symbol
_atom_site_fract_x
_atom_site_fract_y
_atom_site_fract_z
_atom_site_U_iso_or_equiv
_atom_site_adp_type
_atom_site_occupancy
_atom_site_symmetry_multiplicity
_atom_site_calc_flag
_atom_site_refinement_flags
_atom_site_disorder_assembly
_atom_site_disorder_group
C32 C -0.3360(4) 0.74285(12) 0.80752(14) 0.0500(6) Uani 1 1 d . . .
H32 H -0.4102 0.7145 0.8262 0.060 Uiso 1 1 calc R . .
S1 S 0.17336(6) 1.07941(3) 0.62662(3) 0.03556(15) Uani 1 1 d . . .
S3 S -0.60703(8) 0.80906(3) 0.73888(3) 0.04812(18) Uani 1 1 d . . .
S2 S 0.94728(8) 1.12094(3) 0.86841(3) 0.04998(18) Uani 1 1 d . . .
O1 O 0.1072(2) 1.14558(8) 0.61744(9) 0.0452(4) Uani 1 1 d . . .
N2 N -0.3451(2) 0.88511(9) 0.67571(9) 0.0358(4) Uani 1 1 d . . .
O2 O 0.2676(2) 1.05361(9) 0.57150(9) 0.0473(4) Uani 1 1 d . . .
C1 C 0.2930(3) 1.07555(10) 0.71495(12) 0.0337(4) Uani 1 1 d . . .
C18 C 0.6844(3) 1.13235(10) 0.94582(11) 0.0343(5) Uani 1 1 d . . .
N1 N 0.6302(2) 1.07049(9) 0.91205(11) 0.0404(4) Uani 1 1 d . . .
C22 C -0.2276(3) 0.93338(11) 0.65729(11) 0.0331(4) Uani 1 1 d . . .
C3 C 0.4661(3) 1.01356(10) 0.80769(12) 0.0360(5) Uani 1 1 d . . .
H3 H 0.5081 0.9731 0.8262 0.043 Uiso 1 1 calc R . .
C20 C -0.1019(3) 1.03965(11) 0.68244(11) 0.0359(5) Uani 1 1 d . . .
H20 H -0.0972 1.0804 0.7067 0.043 Uiso 1 1 calc R . .
C2 C 0.3604(3) 1.01563(11) 0.74156(12) 0.0355(5) Uani 1 1 d . . .
H2 H 0.3342 0.9768 0.7147 0.043 Uiso 1 1 calc R . .
C23 C -0.1194(3) 0.91923(11) 0.60667(12) 0.0379(5) Uani 1 1 d . . .
H23 H -0.1281 0.8795 0.5803 0.045 Uiso 1 1 calc R . .
C5 C 0.4356(3) 1.13122(11) 0.82163(14) 0.0456(6) Uani 1 1 d . . .
H5 H 0.4593 1.1700 0.8488 0.055 Uiso 1 1 calc R . .
C21 C -0.2205(3) 0.99390(11) 0.69404(12) 0.0374(5) Uani 1 1 d . . .
H21 H -0.2960 1.0036 0.7266 0.045 Uiso 1 1 calc R . .
C30 C -0.6151(3) 0.83400(11) 0.64463(13) 0.0391(5) Uani 1 1 d . . .
C24 C 0.0020(3) 0.96464(11) 0.59554(12) 0.0379(5) Uani 1 1 d . . .
H24 H 0.0769 0.9553 0.5626 0.046 Uiso 1 1 calc R . .
C25 C -0.4882(3) 0.87318(11) 0.62394(12) 0.0349(5) Uani 1 1 d . . .
C4 C 0.5108(3) 1.07201(10) 0.84738(12) 0.0358(5) Uani 1 1 d . . .
C14 C 0.8802(3) 1.22162(11) 0.96206(13) 0.0418(5) Uani 1 1 d . . .
H14 H 0.9775 1.2410 0.9516 0.050 Uiso 1 1 calc R . .
C16 C 0.6447(3) 1.22327(12) 1.02703(13) 0.0457(5) Uani 1 1 d . . .
H16 H 0.5828 1.2440 1.0599 0.055 Uiso 1 1 calc R . .
C6 C 0.3263(3) 1.13288(11) 0.75621(13) 0.0421(5) Uani 1 1 d . . .
H6 H 0.2752 1.1725 0.7400 0.051 Uiso 1 1 calc R . .
C17 C 0.5941(3) 1.16328(11) 0.99543(14) 0.0436(5) Uani 1 1 d . . .
H17 H 0.4987 1.1434 1.0075 0.052 Uiso 1 1 calc R . .
C13 C 0.8287(3) 1.16128(10) 0.92927(11) 0.0349(5) Uani 1 1 d . . .
C19 C 0.0103(2) 1.02408(10) 0.63405(11) 0.0314(4) Uani 1 1 d . . .
C27 C -0.6463(3) 0.88533(12) 0.50176(13) 0.0451(6) Uani 1 1 d . . .
H27 H -0.6586 0.9040 0.4542 0.054 Uiso 1 1 calc R . .
C26 C -0.5069(3) 0.90004(12) 0.55180(12) 0.0384(5) Uani 1 1 d . . .
H26 H -0.4260 0.9277 0.5374 0.046 Uiso 1 1 calc R . .
C10 C 0.9958(4) 0.92485(14) 0.91051(15) 0.0620(8) Uani 1 1 d . . .
H10 H 1.0741 0.8920 0.9072 0.074 Uiso 1 1 calc R . .
C36 C -0.2830(3) 0.83473(11) 0.72734(11) 0.0368(5) Uani 1 1 d . . .
C15 C 0.7870(3) 1.25273(11) 1.01003(13) 0.0432(5) Uani 1 1 d . . .
H15 H 0.8202 1.2935 1.0309 0.052 Uiso 1 1 calc R . .
C8 C 0.7309(4) 0.95709(12) 0.93768(17) 0.0581(7) Uani 1 1 d . . .
H8 H 0.6326 0.9466 0.9554 0.070 Uiso 1 1 calc R . .
C28 C -0.7670(3) 0.84352(13) 0.52139(15) 0.0504(6) Uani 1 1 d . . .
H28 H -0.8578 0.8327 0.4868 0.060 Uiso 1 1 calc R . .
C7 C 0.7583(3) 1.02096(11) 0.91439(13) 0.0422(5) Uani 1 1 d . . .
C35 C -0.1154(3) 0.82527(12) 0.74923(12) 0.0426(5) Uani 1 1 d . . .
H35 H -0.0400 0.8523 0.7295 0.051 Uiso 1 1 calc R . .
C31 C -0.3934(3) 0.79332(11) 0.75819(12) 0.0420(5) Uani 1 1 d . . .
C12 C 0.9084(3) 1.03783(12) 0.89266(12) 0.0426(5) Uani 1 1 d . . .
C34 C -0.0587(3) 0.77603(12) 0.80030(13) 0.0499(6) Uani 1 1 d . . .
H34 H 0.0539 0.7710 0.8152 0.060 Uiso 1 1 calc R . .
C29 C -0.7512(3) 0.81809(12) 0.59270(15) 0.0466(6) Uani 1 1 d . . .
H29 H -0.8321 0.7900 0.6064 0.056 Uiso 1 1 calc R . .
C33 C -0.1683(4) 0.73480(13) 0.82884(14) 0.0534(6) Uani 1 1 d . . .
H33 H -0.1299 0.7015 0.8624 0.064 Uiso 1 1 calc R . .
C11 C 1.0284(4) 0.98927(14) 0.89106(13) 0.0546(7) Uani 1 1 d . . .
H11 H 1.1301 1.0001 0.8770 0.066 Uiso 1 1 calc R . .
C9 C 0.8488(4) 0.90903(14) 0.93460(18) 0.0674(9) Uani 1 1 d . . .
H9 H 0.8290 0.8658 0.9488 0.081 Uiso 1 1 calc R . .

loop_
_atom_site_aniso_label
_atom_site_aniso_U_11
_atom_site_aniso_U_22
_atom_site_aniso_U_33
_atom_site_aniso_U_23
_atom_site_aniso_U_13
_atom_site_aniso_U_12
C32 0.0710(17) 0.0349(12) 0.0466(13) 0.0047(10) 0.0177(12) -0.0064(12)
S1 0.0349(3) 0.0379(3) 0.0337(3) 0.0062(2) 0.0040(2) -0.0045(2)
S3 0.0483(3) 0.0486(4) 0.0510(3) 0.0024(3) 0.0194(3) -0.0068(3)
S2 0.0638(4) 0.0497(4) 0.0402(3) 0.0019(2) 0.0204(3) 0.0063(3)
O1 0.0472(9) 0.0390(9) 0.0477(9) 0.0136(7) 0.0001(7) -0.0048(7)
N2 0.0377(9) 0.0370(10) 0.0319(9) 0.0017(7) 0.0015(7) -0.0073(8)
O2 0.0435(9) 0.0623(11) 0.0383(8) 0.0002(7) 0.0134(7) -0.0097(8)
C1 0.0308(10) 0.0328(11) 0.0370(11) 0.0014(8) 0.0031(8) -0.0038(9)
C18 0.0380(11) 0.0273(10) 0.0355(11) -0.0008(8) -0.0022(9) -0.0018(9)
N1 0.0417(10) 0.0281(9) 0.0475(11) -0.0052(8) -0.0081(8) -0.0003(8)
C22 0.0337(11) 0.0375(11) 0.0272(10) 0.0024(8) 0.0005(8) -0.0044(9)
C3 0.0351(11) 0.0258(10) 0.0460(12) 0.0013(9) 0.0019(9) -0.0011(9)
C20 0.0414(12) 0.0352(11) 0.0315(10) -0.0042(8) 0.0063(9) -0.0033(9)
C2 0.0346(11) 0.0299(11) 0.0417(11) -0.0034(9) 0.0042(9) -0.0023(9)
C23 0.0429(12) 0.0362(11) 0.0346(11) -0.0071(9) 0.0058(9) -0.0042(10)
C5 0.0479(13) 0.0280(11) 0.0564(14) -0.0072(10) -0.0088(11) -0.0006(10)
C21 0.0399(11) 0.0408(12) 0.0330(10) -0.0017(9) 0.0104(9) -0.0043(10)
C30 0.0391(12) 0.0335(11) 0.0463(12) -0.0069(9) 0.0114(9) -0.0033(9)
C24 0.0381(11) 0.0425(12) 0.0345(11) -0.0038(9) 0.0100(9) -0.0016(10)
C25 0.0350(11) 0.0348(11) 0.0349(11) -0.0086(9) 0.0052(8) -0.0011(9)
C4 0.0319(11) 0.0325(11) 0.0417(11) -0.0011(9) -0.0001(9) -0.0034(9)
C14 0.0431(12) 0.0343(11) 0.0470(12) 0.0032(10) 0.0028(10) -0.0052(10)
C16 0.0533(14) 0.0401(13) 0.0449(12) -0.0055(10) 0.0116(10) 0.0055(11)
C6 0.0436(12) 0.0269(11) 0.0522(13) 0.0010(9) -0.0063(10) 0.0006(9)
C17 0.0395(12) 0.0368(12) 0.0559(14) -0.0002(10) 0.0122(10) -0.0026(10)
C13 0.0414(12) 0.0325(11) 0.0298(10) 0.0012(8) 0.0013(8) 0.0003(9)
C19 0.0305(10) 0.0361(11) 0.0269(9) 0.0034(8) 0.0011(8) -0.0007(8)
C27 0.0441(13) 0.0517(14) 0.0382(12) -0.0089(10) 0.0009(10) 0.0077(11)
C26 0.0391(12) 0.0424(12) 0.0341(11) -0.0043(9) 0.0060(9) 0.0000(10)
C10 0.075(2) 0.0477(15) 0.0530(15) -0.0185(12) -0.0269(14) 0.0275(14)
C36 0.0455(12) 0.0342(11) 0.0304(10) -0.0021(8) 0.0043(9) -0.0058(10)
C15 0.0510(14) 0.0315(11) 0.0448(12) -0.0069(9) -0.0019(10) -0.0003(10)
C8 0.0574(16) 0.0311(13) 0.0777(18) 0.0027(12) -0.0203(14) -0.0007(12)
C28 0.0349(12) 0.0573(15) 0.0560(15) -0.0212(12) -0.0046(11) 0.0031(11)
C7 0.0483(13) 0.0321(11) 0.0406(12) -0.0055(9) -0.0144(10) 0.0030(10)
C35 0.0478(13) 0.0436(13) 0.0356(11) 0.0003(9) 0.0028(10) -0.0068(11)
C31 0.0536(14) 0.0366(12) 0.0371(11) -0.0013(9) 0.0105(10) -0.0040(10)
C12 0.0545(14) 0.0409(12) 0.0294(10) -0.0086(9) -0.0052(10) 0.0090(11)
C34 0.0575(15) 0.0474(14) 0.0430(13) 0.0031(11) 0.0004(11) 0.0031(12)
C29 0.0331(12) 0.0442(13) 0.0633(16) -0.0160(12) 0.0090(10) -0.0056(10)
C33 0.0711(18) 0.0440(14) 0.0447(13) 0.0100(11) 0.0064(12) 0.0078(13)
C11 0.0611(16) 0.0604(17) 0.0388(12) -0.0165(11) -0.0063(11) 0.0194(13)
C9 0.073(2) 0.0367(14) 0.080(2) -0.0048(13) -0.0326(17) 0.0044(14)

_geom_special_details            
; 
 All esds (except the esd in the dihedral angle between two l.s. planes) 
 are estimated using the full covariance matrix.  The cell esds are taken 
 into account individually in the estimation of esds in distances, angles 
 and torsion angles; correlations between esds in cell parameters are only 
 used when they are defined by crystal symmetry.  An approximate (isotropic) 
 treatment of cell esds is used for estimating esds involving l.s. planes. 
;

loop_
_geom_bond_atom_site_label_1
_geom_bond_atom_site_label_2
_geom_bond_distance
_geom_bond_site_symmetry_2
_geom_bond_publ_flag
C32 C33 1.385(4) . ?
C32 C31 1.392(3) . ?
C32 H32 0.9300 . ?
S1 O2 1.4370(17) . ?
S1 O1 1.4415(17) . ?
S1 C1 1.756(2) . ?
S1 C19 1.759(2) . ?
S3 C31 1.766(3) . ?
S3 C30 1.766(2) . ?
S2 C13 1.761(2) . ?
S2 C12 1.772(3) . ?
N2 C25 1.417(3) . ?
N2 C36 1.425(3) . ?
N2 C22 1.439(3) . ?
C1 C6 1.382(3) . ?
C1 C2 1.387(3) . ?
C18 C17 1.385(3) . ?
C18 C13 1.386(3) . ?
C18 N1 1.433(3) . ?
N1 C4 1.417(3) . ?
N1 C7 1.445(3) . ?
C22 C23 1.387(3) . ?
C22 C21 1.387(3) . ?
C3 C2 1.376(3) . ?
C3 C4 1.402(3) . ?
C3 H3 0.9300 . ?
C20 C21 1.376(3) . ?
C20 C19 1.387(3) . ?
C20 H20 0.9300 . ?
C2 H2 0.9300 . ?
C23 C24 1.386(3) . ?
C23 H23 0.9300 . ?
C5 C6 1.382(3) . ?
C5 C4 1.394(3) . ?
C5 H5 0.9300 . ?
C21 H21 0.9300 . ?
C30 C29 1.392(3) . ?
C30 C25 1.396(3) . ?
C24 C19 1.383(3) . ?
C24 H24 0.9300 . ?
C25 C26 1.399(3) . ?
C14 C15 1.380(3) . ?
C14 C13 1.393(3) . ?
C14 H14 0.9300 . ?
C16 C17 1.377(3) . ?
C16 C15 1.380(4) . ?
C16 H16 0.9300 . ?
C6 H6 0.9300 . ?
C17 H17 0.9300 . ?
C27 C28 1.382(4) . ?
C27 C26 1.388(3) . ?
C27 H27 0.9300 . ?
C26 H26 0.9300 . ?
C10 C9 1.372(5) . ?
C10 C11 1.381(4) . ?
C10 H10 0.9300 . ?
C36 C35 1.390(3) . ?
C36 C31 1.400(3) . ?
C15 H15 0.9300 . ?
C8 C9 1.375(4) . ?
C8 C7 1.383(3) . ?
C8 H8 0.9300 . ?
C28 C29 1.375(4) . ?
C28 H28 0.9300 . ?
C7 C12 1.382(4) . ?
C35 C34 1.391(3) . ?
C35 H35 0.9300 . ?
C12 C11 1.391(3) . ?
C34 C33 1.374(4) . ?
C34 H34 0.9300 . ?
C29 H29 0.9300 . ?
C33 H33 0.9300 . ?
C11 H11 0.9300 . ?
C9 H9 0.9300 . ?

loop_
_geom_angle_atom_site_label_1
_geom_angle_atom_site_label_2
_geom_angle_atom_site_label_3
_geom_angle
_geom_angle_site_symmetry_1
_geom_angle_site_symmetry_3
_geom_angle_publ_flag
C33 C32 C31 120.0(2) . . ?
C33 C32 H32 120.0 . . ?
C31 C32 H32 120.0 . . ?
O2 S1 O1 118.99(10) . . ?
O2 S1 C1 109.04(10) . . ?
O1 S1 C1 107.46(10) . . ?
O2 S1 C19 107.93(10) . . ?
O1 S1 C19 108.58(10) . . ?
C1 S1 C19 103.79(9) . . ?
C31 S3 C30 98.50(11) . . ?
C13 S2 C12 98.63(11) . . ?
C25 N2 C36 119.99(17) . . ?
C25 N2 C22 118.81(17) . . ?
C36 N2 C22 116.30(17) . . ?
C6 C1 C2 120.2(2) . . ?
C6 C1 S1 119.78(16) . . ?
C2 C1 S1 119.99(16) . . ?
C17 C18 C13 119.7(2) . . ?
C17 C18 N1 120.4(2) . . ?
C13 C18 N1 119.93(19) . . ?
C4 N1 C18 118.08(17) . . ?
C4 N1 C7 117.13(17) . . ?
C18 N1 C7 114.05(17) . . ?
C23 C22 C21 120.5(2) . . ?
C23 C22 N2 121.36(19) . . ?
C21 C22 N2 118.12(19) . . ?
C2 C3 C4 120.5(2) . . ?
C2 C3 H3 119.8 . . ?
C4 C3 H3 119.8 . . ?
C21 C20 C19 119.1(2) . . ?
C21 C20 H20 120.5 . . ?
C19 C20 H20 120.5 . . ?
C3 C2 C1 120.0(2) . . ?
C3 C2 H2 120.0 . . ?
C1 C2 H2 120.0 . . ?
C24 C23 C22 119.7(2) . . ?
C24 C23 H23 120.2 . . ?
C22 C23 H23 120.2 . . ?
C6 C5 C4 120.8(2) . . ?
C6 C5 H5 119.6 . . ?
C4 C5 H5 119.6 . . ?
C20 C21 C22 120.2(2) . . ?
C20 C21 H21 119.9 . . ?
C22 C21 H21 119.9 . . ?
C29 C30 C25 120.5(2) . . ?
C29 C30 S3 120.29(18) . . ?
C25 C30 S3 119.12(17) . . ?
C19 C24 C23 119.2(2) . . ?
C19 C24 H24 120.4 . . ?
C23 C24 H24 120.4 . . ?
C30 C25 C26 118.5(2) . . ?
C30 C25 N2 119.95(19) . . ?
C26 C25 N2 121.6(2) . . ?
C5 C4 C3 118.49(19) . . ?
C5 C4 N1 121.15(19) . . ?
C3 C4 N1 120.36(19) . . ?
C15 C14 C13 120.1(2) . . ?
C15 C14 H14 119.9 . . ?
C13 C14 H14 119.9 . . ?
C17 C16 C15 120.1(2) . . ?
C17 C16 H16 119.9 . . ?
C15 C16 H16 119.9 . . ?
C5 C6 C1 119.8(2) . . ?
C5 C6 H6 120.1 . . ?
C1 C6 H6 120.1 . . ?
C16 C17 C18 120.4(2) . . ?
C16 C17 H17 119.8 . . ?
C18 C17 H17 119.8 . . ?
C18 C13 C14 119.6(2) . . ?
C18 C13 S2 119.90(16) . . ?
C14 C13 S2 120.49(18) . . ?
C24 C19 C20 121.40(19) . . ?
C24 C19 S1 119.85(16) . . ?
C20 C19 S1 118.64(16) . . ?
C28 C27 C26 121.2(2) . . ?
C28 C27 H27 119.4 . . ?
C26 C27 H27 119.4 . . ?
C27 C26 C25 119.9(2) . . ?
C27 C26 H26 120.0 . . ?
C25 C26 H26 120.0 . . ?
C9 C10 C11 120.5(3) . . ?
C9 C10 H10 119.8 . . ?
C11 C10 H10 119.8 . . ?
C35 C36 C31 118.1(2) . . ?
C35 C36 N2 122.3(2) . . ?
C31 C36 N2 119.5(2) . . ?
C16 C15 C14 120.0(2) . . ?
C16 C15 H15 120.0 . . ?
C14 C15 H15 120.0 . . ?
C9 C8 C7 120.0(3) . . ?
C9 C8 H8 120.0 . . ?
C7 C8 H8 120.0 . . ?
C29 C28 C27 119.2(2) . . ?
C29 C28 H28 120.4 . . ?
C27 C28 H28 120.4 . . ?
C12 C7 C8 120.2(2) . . ?
C12 C7 N1 119.5(2) . . ?
C8 C7 N1 120.4(2) . . ?
C36 C35 C34 121.0(2) . . ?
C36 C35 H35 119.5 . . ?
C34 C35 H35 119.5 . . ?
C32 C31 C36 120.7(2) . . ?
C32 C31 S3 119.83(19) . . ?
C36 C31 S3 119.36(18) . . ?
C7 C12 C11 119.4(2) . . ?
C7 C12 S2 119.97(18) . . ?
C11 C12 S2 120.6(2) . . ?
C33 C34 C35 120.3(2) . . ?
C33 C34 H34 119.9 . . ?
C35 C34 H34 119.9 . . ?
C28 C29 C30 120.6(2) . . ?
C28 C29 H29 119.7 . . ?
C30 C29 H29 119.7 . . ?
C34 C33 C32 119.9(2) . . ?
C34 C33 H33 120.0 . . ?
C32 C33 H33 120.0 . . ?
C10 C11 C12 119.7(3) . . ?
C10 C11 H11 120.1 . . ?
C12 C11 H11 120.1 . . ?
C10 C9 C8 120.0(3) . . ?
C10 C9 H9 120.0 . . ?
C8 C9 H9 120.0 . . ?

loop_
_geom_torsion_atom_site_label_1
_geom_torsion_atom_site_label_2
_geom_torsion_atom_site_label_3
_geom_torsion_atom_site_label_4
_geom_torsion
_geom_torsion_site_symmetry_1
_geom_torsion_site_symmetry_2
_geom_torsion_site_symmetry_3
_geom_torsion_site_symmetry_4
_geom_torsion_publ_flag
O2 S1 C1 C6 121.5(2) . . . . ?
O1 S1 C1 C6 -8.8(2) . . . . ?
C19 S1 C1 C6 -123.7(2) . . . . ?
O2 S1 C1 C2 -55.4(2) . . . . ?
O1 S1 C1 C2 174.37(17) . . . . ?
C19 S1 C1 C2 59.46(19) . . . . ?
C17 C18 N1 C4 83.6(3) . . . . ?
C13 C18 N1 C4 -96.9(2) . . . . ?
C17 C18 N1 C7 -132.9(2) . . . . ?
C13 C18 N1 C7 46.7(3) . . . . ?
C25 N2 C22 C23 -76.5(3) . . . . ?
C36 N2 C22 C23 78.7(2) . . . . ?
C25 N2 C22 C21 106.2(2) . . . . ?
C36 N2 C22 C21 -98.6(2) . . . . ?
C4 C3 C2 C1 -2.2(3) . . . . ?
C6 C1 C2 C3 -2.6(3) . . . . ?
S1 C1 C2 C3 174.21(17) . . . . ?
C21 C22 C23 C24 3.2(3) . . . . ?
N2 C22 C23 C24 -174.05(19) . . . . ?
C19 C20 C21 C22 -0.5(3) . . . . ?
C23 C22 C21 C20 -2.2(3) . . . . ?
N2 C22 C21 C20 175.11(19) . . . . ?
C31 S3 C30 C29 144.78(19) . . . . ?
C31 S3 C30 C25 -39.0(2) . . . . ?
C22 C23 C24 C19 -1.5(3) . . . . ?
C29 C30 C25 C26 4.8(3) . . . . ?
S3 C30 C25 C26 -171.43(16) . . . . ?
C29 C30 C25 N2 -175.5(2) . . . . ?
S3 C30 C25 N2 8.3(3) . . . . ?
C36 N2 C25 C30 34.9(3) . . . . ?
C22 N2 C25 C30 -170.76(19) . . . . ?
C36 N2 C25 C26 -145.3(2) . . . . ?
C22 N2 C25 C26 9.0(3) . . . . ?
C6 C5 C4 C3 -3.5(4) . . . . ?
C6 C5 C4 N1 176.3(2) . . . . ?
C2 C3 C4 C5 5.2(3) . . . . ?
C2 C3 C4 N1 -174.7(2) . . . . ?
C18 N1 C4 C5 -6.5(3) . . . . ?
C7 N1 C4 C5 -148.9(2) . . . . ?
C18 N1 C4 C3 173.4(2) . . . . ?
C7 N1 C4 C3 31.0(3) . . . . ?
C4 C5 C6 C1 -1.2(4) . . . . ?
C2 C1 C6 C5 4.3(4) . . . . ?
S1 C1 C6 C5 -172.6(2) . . . . ?
C15 C16 C17 C18 -0.7(4) . . . . ?
C13 C18 C17 C16 1.5(3) . . . . ?
N1 C18 C17 C16 -179.0(2) . . . . ?
C17 C18 C13 C14 -0.8(3) . . . . ?
N1 C18 C13 C14 179.69(19) . . . . ?
C17 C18 C13 S2 178.08(17) . . . . ?
N1 C18 C13 S2 -1.4(3) . . . . ?
C15 C14 C13 C18 -0.8(3) . . . . ?
C15 C14 C13 S2 -179.62(17) . . . . ?
C12 S2 C13 C18 -33.67(19) . . . . ?
C12 S2 C13 C14 145.18(18) . . . . ?
C23 C24 C19 C20 -1.2(3) . . . . ?
C23 C24 C19 S1 174.80(16) . . . . ?
C21 C20 C19 C24 2.2(3) . . . . ?
C21 C20 C19 S1 -173.87(16) . . . . ?
O2 S1 C19 C24 6.0(2) . . . . ?
O1 S1 C19 C24 136.29(17) . . . . ?
C1 S1 C19 C24 -109.60(18) . . . . ?
O2 S1 C19 C20 -177.86(16) . . . . ?
O1 S1 C19 C20 -47.60(18) . . . . ?
C1 S1 C19 C20 66.51(18) . . . . ?
C28 C27 C26 C25 -1.0(3) . . . . ?
C30 C25 C26 C27 -2.5(3) . . . . ?
N2 C25 C26 C27 177.7(2) . . . . ?
C25 N2 C36 C35 144.3(2) . . . . ?
C22 N2 C36 C35 -10.7(3) . . . . ?
C25 N2 C36 C31 -36.4(3) . . . . ?
C22 N2 C36 C31 168.66(19) . . . . ?
C17 C16 C15 C14 -0.9(4) . . . . ?
C13 C14 C15 C16 1.6(3) . . . . ?
C26 C27 C28 C29 2.4(4) . . . . ?
C9 C8 C7 C12 -4.3(4) . . . . ?
C9 C8 C7 N1 175.3(2) . . . . ?
C4 N1 C7 C12 95.7(2) . . . . ?
C18 N1 C7 C12 -48.2(3) . . . . ?
C4 N1 C7 C8 -83.8(3) . . . . ?
C18 N1 C7 C8 132.3(2) . . . . ?
C31 C36 C35 C34 0.1(3) . . . . ?
N2 C36 C35 C34 179.4(2) . . . . ?
C33 C32 C31 C36 2.5(4) . . . . ?
C33 C32 C31 S3 -173.3(2) . . . . ?
C35 C36 C31 C32 -2.0(3) . . . . ?
N2 C36 C31 C32 178.6(2) . . . . ?
C35 C36 C31 S3 173.80(17) . . . . ?
N2 C36 C31 S3 -5.6(3) . . . . ?
C30 S3 C31 C32 -146.59(19) . . . . ?
C30 S3 C31 C36 37.6(2) . . . . ?
C8 C7 C12 C11 3.0(3) . . . . ?
N1 C7 C12 C11 -176.53(19) . . . . ?
C8 C7 C12 S2 -176.10(18) . . . . ?
N1 C7 C12 S2 4.3(3) . . . . ?
C13 S2 C12 C7 32.15(19) . . . . ?
C13 S2 C12 C11 -146.97(18) . . . . ?
C36 C35 C34 C33 1.4(4) . . . . ?
C27 C28 C29 C30 -0.2(4) . . . . ?
C25 C30 C29 C28 -3.4(3) . . . . ?
S3 C30 C29 C28 172.69(18) . . . . ?
C35 C34 C33 C32 -0.9(4) . . . . ?
C31 C32 C33 C34 -1.0(4) . . . . ?
C9 C10 C11 C12 -2.9(4) . . . . ?
C7 C12 C11 C10 0.6(3) . . . . ?
S2 C12 C11 C10 179.70(18) . . . . ?
C11 C10 C9 C8 1.7(4) . . . . ?
C7 C8 C9 C10 1.9(4) . . . . ?

_diffrn_measured_fraction_theta_max 0.986
_diffrn_reflns_theta_full        66.85
_diffrn_measured_fraction_theta_full 0.986
_refine_diff_density_max         0.344
_refine_diff_density_min         -0.441
_refine_diff_density_rms         0.052
####################################################################### 
# 
# This file contains crystal structure data downloaded from the 
# Cambridge Structural Database (CSD) hosted by the Cambridge 
# Crystallographic Data Centre (CCDC).
# 
# Full information about CCDC data access policies and citation 
# guidelines are available at http://www.ccdc.cam.ac.uk/access/V1 
# 
# Audit and citation data items may have been added by the CCDC. 
# Please retain this information to preserve the provenance of 
# this file and to allow appropriate attribution of the data. 
# 
#######################################################################

data_SCP
_database_code_depnum_ccdc_archive 'CCDC 1421266'
_audit_update_record             
;
2015-08-31 deposited with the CCDC.
2015-12-21 downloaded from the CCDC.
;

_audit_creation_method           SHELXL-97
_chemical_name_systematic        
; 
 ? 
;
_chemical_name_common            ?
_chemical_melting_point          ?
_chemical_formula_moiety         ?
_chemical_formula_sum            'C42 H28 N2 O2 S2'
_chemical_formula_weight         656.78

loop_
_atom_type_symbol
_atom_type_description
_atom_type_scat_dispersion_real
_atom_type_scat_dispersion_imag
_atom_type_scat_source
C C 0.0033 0.0016 'International Tables Vol C Tables 4.2.6.8 and 6.1.1.4'
H H 0.0000 0.0000 'International Tables Vol C Tables 4.2.6.8 and 6.1.1.4'
N N 0.0061 0.0033 'International Tables Vol C Tables 4.2.6.8 and 6.1.1.4'
O O 0.0106 0.0060 'International Tables Vol C Tables 4.2.6.8 and 6.1.1.4'
S S 0.1246 0.1234 'International Tables Vol C Tables 4.2.6.8 and 6.1.1.4'

_symmetry_cell_setting           Monoclinic
_symmetry_space_group_name_H-M   'P2(1)/c  '

loop_
_symmetry_equiv_pos_as_xyz
'x, y, z'
'-x, y+1/2, -z+1/2'
'-x, -y, -z'
'x, -y-1/2, z-1/2'

_cell_length_a                   19.365(4)
_cell_length_b                   12.947(3)
_cell_length_c                   13.257(3)
_cell_angle_alpha                90.00
_cell_angle_beta                 106.41(3)
_cell_angle_gamma                90.00
_cell_volume                     3188.6(11)
_cell_formula_units_Z            4
_cell_measurement_temperature    153(2)
_cell_measurement_reflns_used    7565
_cell_measurement_theta_min      ?
_cell_measurement_theta_max      ?

_exptl_crystal_description       platelet
_exptl_crystal_colour            colorless
_exptl_crystal_size_max          0.30
_exptl_crystal_size_mid          0.30
_exptl_crystal_size_min          0.05
_exptl_crystal_density_meas      ?
_exptl_crystal_density_diffrn    1.368
_exptl_crystal_density_method    'not measured'
_exptl_crystal_F_000             1368
_exptl_absorpt_coefficient_mu    0.209
_exptl_absorpt_correction_type   ?
_exptl_absorpt_correction_T_min  0.9399
_exptl_absorpt_correction_T_max  0.9794
_exptl_absorpt_process_details   ?

_exptl_special_details           
; 
 ? 
;

_diffrn_ambient_temperature      153(2)
_diffrn_radiation_wavelength     0.71073
_diffrn_radiation_type           MoK\a
_diffrn_radiation_source         'fine-focus sealed tube'
_diffrn_radiation_monochromator  graphite
_diffrn_measurement_device_type  'multiwire proportional'
_diffrn_measurement_method       'phi and omega scans'
_diffrn_detector_area_resol_mean ?
_diffrn_standards_number         ?
_diffrn_standards_interval_count ?
_diffrn_standards_interval_time  ?
_diffrn_standards_decay_%        ?
_diffrn_reflns_number            27632
_diffrn_reflns_av_R_equivalents  0.0567
_diffrn_reflns_av_sigmaI/netI    0.0487
_diffrn_reflns_limit_h_min       -25
_diffrn_reflns_limit_h_max       25
_diffrn_reflns_limit_k_min       -16
_diffrn_reflns_limit_k_max       16
_diffrn_reflns_limit_l_min       -16
_diffrn_reflns_limit_l_max       17
_diffrn_reflns_theta_min         3.08
_diffrn_reflns_theta_max         27.45
_reflns_number_total             7240
_reflns_number_gt                5482
_reflns_threshold_expression     >2sigma(I)

_computing_data_collection       ?
_computing_cell_refinement       ?
_computing_data_reduction        ?
_computing_structure_solution    'SHELXS-97 (Sheldrick, 1990)'
_computing_structure_refinement  'SHELXL-97 (Sheldrick, 1997)'
_computing_molecular_graphics    ?
_computing_publication_material  ?

_refine_special_details          
; 
 Refinement of F^2^ against ALL reflections.  The weighted R-factor wR and 
 goodness of fit S are based on F^2^, conventional R-factors R are based 
 on F, with F set to zero for negative F^2^. The threshold expression of 
 F^2^ > 2sigma(F^2^) is used only for calculating R-factors(gt) etc. and is 
 not relevant to the choice of reflections for refinement.  R-factors based 
 on F^2^ are statistically about twice as large as those based on F, and R- 
 factors based on ALL data will be even larger. 
;

_refine_ls_structure_factor_coef Fsqd
_refine_ls_matrix_type           full
_refine_ls_weighting_scheme      calc
_refine_ls_weighting_details     
'calc w=1/[\s^2^(Fo^2^)+(0.0565P)^2^+1.3644P] where P=(Fo^2^+2Fc^2^)/3'
_atom_sites_solution_primary     direct
_atom_sites_solution_secondary   difmap
_atom_sites_solution_hydrogens   geom
_refine_ls_hydrogen_treatment    mixed
_refine_ls_extinction_method     none
_refine_ls_extinction_coef       ?
_refine_ls_number_reflns         7240
_refine_ls_number_parameters     433
_refine_ls_number_restraints     0
_refine_ls_R_factor_all          0.0682
_refine_ls_R_factor_gt           0.0479
_refine_ls_wR_factor_ref         0.1255
_refine_ls_wR_factor_gt          0.1133
_refine_ls_goodness_of_fit_ref   1.052
_refine_ls_restrained_S_all      1.052
_refine_ls_shift/su_max          0.000
_refine_ls_shift/su_mean         0.000

loop_
_atom_site_label
_atom_site_type_symbol
_atom_site_fract_x
_atom_site_fract_y
_atom_site_fract_z
_atom_site_U_iso_or_equiv
_atom_site_adp_type
_atom_site_occupancy
_atom_site_symmetry_multiplicity
_atom_site_calc_flag
_atom_site_refinement_flags
_atom_site_disorder_assembly
_atom_site_disorder_group
S1 S 0.27022(3) 0.59796(4) 0.36705(4) 0.02317(13) Uani 1 1 d . . .
S2 S 0.36685(3) 0.06685(5) 0.66280(4) 0.03305(15) Uani 1 1 d . . .
O1 O 0.23216(8) 0.58470(12) 0.25793(11) 0.0318(3) Uani 1 1 d . . .
O2 O 0.32427(8) 0.67792(11) 0.39722(12) 0.0311(3) Uani 1 1 d . . .
C25 C 0.31148(10) 0.48015(15) 0.41626(14) 0.0216(4) Uani 1 1 d . . .
N2 N 0.42700(9) 0.21036(13) 0.53349(12) 0.0245(4) Uani 1 1 d . . .
N1 N -0.09161(9) 0.69494(14) 0.79593(13) 0.0284(4) Uani 1 1 d . . .
C22 C 0.20681(11) 0.62141(15) 0.43776(15) 0.0240(4) Uani 1 1 d . . .
C23 C 0.22524(11) 0.68501(16) 0.52622(16) 0.0289(5) Uani 1 1 d . . .
H23 H 0.2704 0.7160 0.5472 0.035 Uiso 1 1 calc R . .
C29 C 0.33141(11) 0.29814(15) 0.39945(15) 0.0242(4) Uani 1 1 d . . .
H29 H 0.3198 0.2369 0.3617 0.029 Uiso 1 1 calc R . .
C37 C 0.37599(11) 0.03903(16) 0.53641(15) 0.0261(4) Uani 1 1 d . . .
C31 C 0.46880(11) 0.20582(16) 0.64188(15) 0.0256(4) Uani 1 1 d . . .
C13 C -0.04166(11) 0.68993(16) 0.73451(16) 0.0265(4) Uani 1 1 d . . .
C36 C 0.44536(11) 0.14283(17) 0.71127(16) 0.0270(4) Uani 1 1 d . . .
C19 C 0.10839(11) 0.65508(16) 0.55293(15) 0.0249(4) Uani 1 1 d . . .
C27 C 0.40061(11) 0.39180(16) 0.55263(15) 0.0261(4) Uani 1 1 d . . .
H27 H 0.4349 0.3931 0.6178 0.031 Uiso 1 1 calc R . .
C26 C 0.36388(11) 0.48104(16) 0.51288(15) 0.0259(4) Uani 1 1 d . . .
H26 H 0.3742 0.5422 0.5510 0.031 Uiso 1 1 calc R . .
C28 C 0.38655(10) 0.29895(15) 0.49534(14) 0.0217(4) Uani 1 1 d . . .
C14 C -0.06648(12) 0.68655(18) 0.62565(16) 0.0312(5) Uani 1 1 d . . .
H14 H -0.1155 0.6905 0.5920 0.037 Uiso 1 1 calc R . .
C20 C 0.09075(12) 0.59176(17) 0.46331(16) 0.0294(5) Uani 1 1 d . . .
H20 H 0.0457 0.5607 0.4420 0.035 Uiso 1 1 calc R . .
C24 C 0.17610(12) 0.70195(17) 0.58278(16) 0.0297(5) Uani 1 1 d . . .
H24 H 0.1883 0.7450 0.6413 0.036 Uiso 1 1 calc R . .
C41 C 0.41946(12) 0.08731(16) 0.38894(16) 0.0284(5) Uani 1 1 d . . .
H41 H 0.4426 0.1343 0.3565 0.034 Uiso 1 1 calc R . .
C42 C 0.40678(11) 0.11193(15) 0.48478(15) 0.0243(4) Uani 1 1 d . . .
C17 C 0.08004(12) 0.67771(19) 0.72484(17) 0.0340(5) Uani 1 1 d . . .
H17 H 0.1292 0.6762 0.7586 0.041 Uiso 1 1 calc R . .
C11 C -0.07163(12) 0.51912(18) 0.88066(16) 0.0314(5) Uani 1 1 d . . .
H11 H -0.0359 0.4989 0.8504 0.038 Uiso 1 1 calc R . .
C30 C 0.29438(11) 0.38842(15) 0.36103(15) 0.0228(4) Uani 1 1 d . . .
H30 H 0.2579 0.3872 0.2979 0.027 Uiso 1 1 calc R . .
C32 C 0.53195(12) 0.26249(17) 0.67761(17) 0.0303(5) Uani 1 1 d . . .
H32 H 0.5494 0.3002 0.6303 0.036 Uiso 1 1 calc R . .
C5 C -0.22946(12) 0.82207(19) 0.88309(16) 0.0323(5) Uani 1 1 d . . .
H5 H -0.2575 0.8064 0.9275 0.039 Uiso 1 1 calc R . .
C16 C 0.05603(11) 0.67057(16) 0.61518(15) 0.0256(4) Uani 1 1 d . . .
C6 C -0.17985(11) 0.75061(17) 0.86655(15) 0.0268(4) Uani 1 1 d . . .
C1 C -0.13773(11) 0.77709(17) 0.79825(15) 0.0263(4) Uani 1 1 d . . .
C33 C 0.56914(12) 0.26295(18) 0.78421(17) 0.0343(5) Uani 1 1 d . . .
H33 H 0.6105 0.3027 0.8087 0.041 Uiso 1 1 calc R . .
C38 C 0.35352(12) -0.05570(17) 0.48760(18) 0.0323(5) Uani 1 1 d . . .
H38 H 0.3319 -0.1041 0.5208 0.039 Uiso 1 1 calc R . .
C7 C -0.15833(11) 0.64770(17) 0.90593(15) 0.0265(4) Uani 1 1 d . . .
C15 C -0.01751(12) 0.67716(18) 0.56721(16) 0.0307(5) Uani 1 1 d . . .
H15 H -0.0344 0.6752 0.4942 0.037 Uiso 1 1 calc R . .
C9 C -0.14869(13) 0.48395(19) 0.99310(17) 0.0375(5) Uani 1 1 d . . .
H9 H -0.1631 0.4386 1.0377 0.045 Uiso 1 1 calc R . .
C12 C -0.10377(11) 0.61604(17) 0.86097(15) 0.0264(4) Uani 1 1 d . . .
C34 C 0.54389(13) 0.20349(19) 0.85365(18) 0.0387(6) Uani 1 1 d . . .
H34 H 0.5677 0.2054 0.9252 0.046 Uiso 1 1 calc R . .
C18 C 0.03151(12) 0.68698(19) 0.78380(16) 0.0336(5) Uani 1 1 d . . .
H18 H 0.0482 0.6912 0.8567 0.040 Uiso 1 1 calc R . .
C21 C 0.13968(12) 0.57496(17) 0.40614(16) 0.0293(5) Uani 1 1 d . . .
H21 H 0.1275 0.5328 0.3470 0.035 Uiso 1 1 calc R . .
C4 C -0.23640(13) 0.91653(19) 0.83256(18) 0.0386(6) Uani 1 1 d . . .
H4 H -0.2691 0.9647 0.8437 0.046 Uiso 1 1 calc R . .
C8 C -0.18035(12) 0.58008(19) 0.97291(16) 0.0335(5) Uani 1 1 d . . .
H8 H -0.2160 0.5996 1.0036 0.040 Uiso 1 1 calc R . .
C10 C -0.09503(13) 0.45410(19) 0.94698(17) 0.0360(5) Uani 1 1 d . . .
H10 H -0.0746 0.3888 0.9613 0.043 Uiso 1 1 calc R . .
C39 C 0.36300(13) -0.07811(17) 0.39075(18) 0.0335(5) Uani 1 1 d . . .
H39 H 0.3464 -0.1403 0.3577 0.040 Uiso 1 1 calc R . .
C35 C 0.48380(13) 0.14146(19) 0.81748(17) 0.0347(5) Uani 1 1 d . . .
H35 H 0.4690 0.0989 0.8640 0.042 Uiso 1 1 calc R . .
C40 C 0.39746(13) -0.00742(17) 0.34260(17) 0.0322(5) Uani 1 1 d . . .
H40 H 0.4058 -0.0239 0.2788 0.039 Uiso 1 1 calc R . .
C2 C -0.14436(12) 0.87165(18) 0.74759(17) 0.0334(5) Uani 1 1 d . . .
H2 H -0.1161 0.8883 0.7037 0.040 Uiso 1 1 calc R . .
C3 C -0.19473(14) 0.94056(19) 0.76477(18) 0.0389(5) Uani 1 1 d . . .
H3 H -0.2010 1.0041 0.7306 0.047 Uiso 1 1 calc R . .

loop_
_atom_site_aniso_label
_atom_site_aniso_U_11
_atom_site_aniso_U_22
_atom_site_aniso_U_33
_atom_site_aniso_U_23
_atom_site_aniso_U_13
_atom_site_aniso_U_12
S1 0.0252(3) 0.0222(3) 0.0221(2) 0.00364(18) 0.0065(2) 0.0023(2)
S2 0.0341(3) 0.0390(3) 0.0285(3) 0.0038(2) 0.0128(2) -0.0014(2)
O1 0.0348(9) 0.0381(9) 0.0217(7) 0.0046(6) 0.0065(6) 0.0079(7)
O2 0.0313(8) 0.0247(8) 0.0394(8) 0.0042(6) 0.0132(7) -0.0016(6)
C25 0.0238(10) 0.0215(10) 0.0201(9) 0.0016(7) 0.0073(8) 0.0020(8)
N2 0.0307(9) 0.0205(9) 0.0199(8) -0.0004(6) 0.0033(7) 0.0023(7)
N1 0.0300(9) 0.0316(10) 0.0251(9) 0.0044(7) 0.0104(8) 0.0048(8)
C22 0.0270(10) 0.0187(10) 0.0247(10) 0.0024(7) 0.0048(8) 0.0020(8)
C23 0.0241(10) 0.0281(11) 0.0329(11) -0.0056(9) 0.0057(9) -0.0016(9)
C29 0.0287(10) 0.0217(10) 0.0207(9) -0.0037(7) 0.0046(8) -0.0020(8)
C37 0.0265(11) 0.0249(11) 0.0261(10) 0.0033(8) 0.0063(9) 0.0028(8)
C31 0.0277(11) 0.0255(11) 0.0226(10) 0.0010(8) 0.0054(8) 0.0087(8)
C13 0.0273(10) 0.0284(11) 0.0253(10) 0.0017(8) 0.0098(9) 0.0040(9)
C36 0.0259(10) 0.0294(11) 0.0255(10) 0.0014(8) 0.0068(8) 0.0085(9)
C19 0.0262(10) 0.0249(10) 0.0232(10) 0.0014(8) 0.0064(8) 0.0033(8)
C27 0.0281(11) 0.0274(11) 0.0193(9) -0.0021(8) 0.0012(8) 0.0004(9)
C26 0.0297(11) 0.0220(10) 0.0231(9) -0.0030(8) 0.0025(8) -0.0007(8)
C28 0.0249(10) 0.0218(10) 0.0200(9) 0.0019(7) 0.0089(8) 0.0001(8)
C14 0.0250(11) 0.0424(13) 0.0248(10) 0.0026(9) 0.0048(9) 0.0025(10)
C20 0.0264(11) 0.0348(12) 0.0267(10) -0.0044(9) 0.0071(9) -0.0053(9)
C24 0.0319(11) 0.0291(11) 0.0281(11) -0.0087(8) 0.0082(9) -0.0010(9)
C41 0.0351(12) 0.0235(11) 0.0278(10) 0.0003(8) 0.0108(9) 0.0000(9)
C42 0.0277(11) 0.0196(10) 0.0241(10) 0.0008(8) 0.0051(8) 0.0035(8)
C17 0.0256(11) 0.0471(14) 0.0269(11) -0.0019(9) 0.0035(9) 0.0077(10)
C11 0.0276(11) 0.0362(13) 0.0257(10) -0.0004(9) -0.0001(9) -0.0001(9)
C30 0.0232(10) 0.0264(11) 0.0173(9) -0.0011(7) 0.0033(8) -0.0010(8)
C32 0.0300(11) 0.0288(11) 0.0302(11) -0.0016(9) 0.0053(9) 0.0044(9)
C5 0.0276(11) 0.0445(14) 0.0247(10) -0.0034(9) 0.0070(9) 0.0025(10)
C16 0.0269(10) 0.0244(10) 0.0249(10) -0.0011(8) 0.0065(8) 0.0006(8)
C6 0.0254(10) 0.0351(12) 0.0179(9) -0.0030(8) 0.0025(8) -0.0036(9)
C1 0.0245(10) 0.0326(11) 0.0208(9) -0.0028(8) 0.0046(8) 0.0016(9)
C33 0.0295(11) 0.0361(13) 0.0318(11) -0.0070(9) -0.0001(9) 0.0085(10)
C38 0.0325(12) 0.0223(11) 0.0397(12) 0.0072(9) 0.0065(10) -0.0026(9)
C7 0.0237(10) 0.0355(12) 0.0176(9) -0.0019(8) 0.0013(8) -0.0040(9)
C15 0.0282(11) 0.0429(13) 0.0196(10) 0.0017(9) 0.0043(8) 0.0032(10)
C9 0.0389(13) 0.0422(14) 0.0276(11) 0.0073(10) 0.0033(10) -0.0090(11)
C12 0.0254(10) 0.0316(11) 0.0191(9) -0.0005(8) 0.0012(8) -0.0035(9)
C34 0.0419(14) 0.0407(14) 0.0256(11) -0.0044(9) -0.0032(10) 0.0194(11)
C18 0.0321(12) 0.0472(14) 0.0202(10) -0.0014(9) 0.0051(9) 0.0052(10)
C21 0.0303(11) 0.0319(12) 0.0241(10) -0.0068(8) 0.0052(9) -0.0021(9)
C4 0.0395(13) 0.0410(14) 0.0353(12) -0.0046(10) 0.0107(11) 0.0122(11)
C8 0.0281(11) 0.0468(14) 0.0232(10) 0.0018(9) 0.0032(9) -0.0066(10)
C10 0.0360(13) 0.0345(13) 0.0299(11) 0.0056(9) -0.0032(10) -0.0032(10)
C39 0.0388(13) 0.0198(10) 0.0387(12) -0.0025(9) 0.0056(10) 0.0018(9)
C35 0.0405(13) 0.0380(13) 0.0266(11) 0.0054(9) 0.0109(10) 0.0152(11)
C40 0.0399(13) 0.0261(11) 0.0309(11) -0.0058(9) 0.0104(10) 0.0048(10)
C2 0.0364(12) 0.0346(12) 0.0293(11) 0.0026(9) 0.0094(10) 0.0014(10)
C3 0.0459(14) 0.0327(13) 0.0377(13) 0.0011(10) 0.0112(11) 0.0060(11)

_geom_special_details            
; 
 All esds (except the esd in the dihedral angle between two l.s. planes) 
 are estimated using the full covariance matrix.  The cell esds are taken 
 into account individually in the estimation of esds in distances, angles 
 and torsion angles; correlations between esds in cell parameters are only 
 used when they are defined by crystal symmetry.  An approximate (isotropic) 
 treatment of cell esds is used for estimating esds involving l.s. planes. 
;

loop_
_geom_bond_atom_site_label_1
_geom_bond_atom_site_label_2
_geom_bond_distance
_geom_bond_site_symmetry_2
_geom_bond_publ_flag
S1 O1 1.4363(16) . ?
S1 O2 1.4459(16) . ?
S1 C25 1.760(2) . ?
S1 C22 1.769(2) . ?
S2 C37 1.771(2) . ?
S2 C36 1.772(2) . ?
C25 C30 1.385(3) . ?
C25 C26 1.392(3) . ?
N2 C28 1.400(2) . ?
N2 C42 1.432(3) . ?
N2 C31 1.437(3) . ?
N1 C1 1.395(3) . ?
N1 C12 1.399(3) . ?
N1 C13 1.431(3) . ?
C22 C21 1.386(3) . ?
C22 C23 1.394(3) . ?
C23 C24 1.385(3) . ?
C23 H23 0.9300 . ?
C29 C30 1.390(3) . ?
C29 C28 1.411(3) . ?
C29 H29 0.9300 . ?
C37 C42 1.395(3) . ?
C37 C38 1.398(3) . ?
C31 C32 1.390(3) . ?
C31 C36 1.398(3) . ?
C13 C18 1.383(3) . ?
C13 C14 1.387(3) . ?
C36 C35 1.395(3) . ?
C19 C24 1.397(3) . ?
C19 C20 1.404(3) . ?
C19 C16 1.491(3) . ?
C27 C26 1.381(3) . ?
C27 C28 1.407(3) . ?
C27 H27 0.9300 . ?
C26 H26 0.9300 . ?
C14 C15 1.389(3) . ?
C14 H14 0.9300 . ?
C20 C21 1.388(3) . ?
C20 H20 0.9300 . ?
C24 H24 0.9300 . ?
C41 C40 1.384(3) . ?
C41 C42 1.397(3) . ?
C41 H41 0.9300 . ?
C17 C18 1.387(3) . ?
C17 C16 1.399(3) . ?
C17 H17 0.9300 . ?
C11 C10 1.383(3) . ?
C11 C12 1.392(3) . ?
C11 H11 0.9300 . ?
C30 H30 0.9300 . ?
C32 C33 1.393(3) . ?
C32 H32 0.9300 . ?
C5 C4 1.383(3) . ?
C5 C6 1.395(3) . ?
C5 H5 0.9300 . ?
C16 C15 1.389(3) . ?
C6 C1 1.421(3) . ?
C6 C7 1.449(3) . ?
C1 C2 1.385(3) . ?
C33 C34 1.390(3) . ?
C33 H33 0.9300 . ?
C38 C39 1.378(3) . ?
C38 H38 0.9300 . ?
C7 C8 1.397(3) . ?
C7 C12 1.413(3) . ?
C15 H15 0.9300 . ?
C9 C8 1.380(3) . ?
C9 C10 1.401(3) . ?
C9 H9 0.9300 . ?
C34 C35 1.383(4) . ?
C34 H34 0.9300 . ?
C18 H18 0.9300 . ?
C21 H21 0.9300 . ?
C4 C3 1.402(3) . ?
C4 H4 0.9300 . ?
C8 H8 0.9300 . ?
C10 H10 0.9300 . ?
C39 C40 1.390(3) . ?
C39 H39 0.9300 . ?
C35 H35 0.9300 . ?
C40 H40 0.9300 . ?
C2 C3 1.387(3) . ?
C2 H2 0.9300 . ?
C3 H3 0.9300 . ?

loop_
_geom_angle_atom_site_label_1
_geom_angle_atom_site_label_2
_geom_angle_atom_site_label_3
_geom_angle
_geom_angle_site_symmetry_1
_geom_angle_site_symmetry_3
_geom_angle_publ_flag
O1 S1 O2 119.32(9) . . ?
O1 S1 C25 108.66(9) . . ?
O2 S1 C25 107.50(9) . . ?
O1 S1 C22 108.58(10) . . ?
O2 S1 C22 106.68(9) . . ?
C25 S1 C22 105.23(9) . . ?
C37 S2 C36 98.70(10) . . ?
C30 C25 C26 119.80(18) . . ?
C30 C25 S1 122.10(15) . . ?
C26 C25 S1 118.09(15) . . ?
C28 N2 C42 120.80(16) . . ?
C28 N2 C31 119.61(16) . . ?
C42 N2 C31 114.79(16) . . ?
C1 N1 C12 108.84(16) . . ?
C1 N1 C13 125.95(17) . . ?
C12 N1 C13 125.18(17) . . ?
C21 C22 C23 120.41(19) . . ?
C21 C22 S1 119.84(15) . . ?
C23 C22 S1 119.74(16) . . ?
C24 C23 C22 119.8(2) . . ?
C24 C23 H23 120.1 . . ?
C22 C23 H23 120.1 . . ?
C30 C29 C28 120.31(18) . . ?
C30 C29 H29 119.8 . . ?
C28 C29 H29 119.8 . . ?
C42 C37 C38 119.14(18) . . ?
C42 C37 S2 119.84(16) . . ?
C38 C37 S2 121.02(16) . . ?
C32 C31 C36 120.13(19) . . ?
C32 C31 N2 120.80(18) . . ?
C36 C31 N2 119.07(19) . . ?
C18 C13 C14 119.90(19) . . ?
C18 C13 N1 119.96(18) . . ?
C14 C13 N1 120.14(19) . . ?
C35 C36 C31 119.5(2) . . ?
C35 C36 S2 121.18(17) . . ?
C31 C36 S2 119.35(16) . . ?
C24 C19 C20 118.56(18) . . ?
C24 C19 C16 121.04(18) . . ?
C20 C19 C16 120.40(19) . . ?
C26 C27 C28 120.57(18) . . ?
C26 C27 H27 119.7 . . ?
C28 C27 H27 119.7 . . ?
C27 C26 C25 120.49(19) . . ?
C27 C26 H26 119.8 . . ?
C25 C26 H26 119.8 . . ?
N2 C28 C27 120.11(18) . . ?
N2 C28 C29 121.55(17) . . ?
C27 C28 C29 118.34(18) . . ?
C15 C14 C13 119.5(2) . . ?
C15 C14 H14 120.2 . . ?
C13 C14 H14 120.2 . . ?
C21 C20 C19 120.9(2) . . ?
C21 C20 H20 119.6 . . ?
C19 C20 H20 119.6 . . ?
C23 C24 C19 120.75(19) . . ?
C23 C24 H24 119.6 . . ?
C19 C24 H24 119.6 . . ?
C40 C41 C42 119.65(19) . . ?
C40 C41 H41 120.2 . . ?
C42 C41 H41 120.2 . . ?
C37 C42 C41 120.08(19) . . ?
C37 C42 N2 118.76(17) . . ?
C41 C42 N2 121.13(18) . . ?
C18 C17 C16 120.8(2) . . ?
C18 C17 H17 119.6 . . ?
C16 C17 H17 119.6 . . ?
C10 C11 C12 117.3(2) . . ?
C10 C11 H11 121.4 . . ?
C12 C11 H11 121.4 . . ?
C25 C30 C29 120.36(18) . . ?
C25 C30 H30 119.8 . . ?
C29 C30 H30 119.8 . . ?
C31 C32 C33 120.1(2) . . ?
C31 C32 H32 120.0 . . ?
C33 C32 H32 120.0 . . ?
C4 C5 C6 119.2(2) . . ?
C4 C5 H5 120.4 . . ?
C6 C5 H5 120.4 . . ?
C15 C16 C17 117.95(18) . . ?
C15 C16 C19 121.65(18) . . ?
C17 C16 C19 120.39(19) . . ?
C5 C6 C1 119.0(2) . . ?
C5 C6 C7 133.96(19) . . ?
C1 C6 C7 107.04(18) . . ?
C2 C1 N1 129.47(19) . . ?
C2 C1 C6 122.1(2) . . ?
N1 C1 C6 108.45(18) . . ?
C34 C33 C32 119.4(2) . . ?
C34 C33 H33 120.3 . . ?
C32 C33 H33 120.3 . . ?
C39 C38 C37 120.7(2) . . ?
C39 C38 H38 119.7 . . ?
C37 C38 H38 119.7 . . ?
C8 C7 C12 119.0(2) . . ?
C8 C7 C6 134.2(2) . . ?
C12 C7 C6 106.75(17) . . ?
C14 C15 C16 121.56(19) . . ?
C14 C15 H15 119.2 . . ?
C16 C15 H15 119.2 . . ?
C8 C9 C10 120.5(2) . . ?
C8 C9 H9 119.7 . . ?
C10 C9 H9 119.7 . . ?
C11 C12 N1 129.01(19) . . ?
C11 C12 C7 122.04(19) . . ?
N1 C12 C7 108.93(18) . . ?
C35 C34 C33 120.7(2) . . ?
C35 C34 H34 119.6 . . ?
C33 C34 H34 119.6 . . ?
C13 C18 C17 120.19(19) . . ?
C13 C18 H18 119.9 . . ?
C17 C18 H18 119.9 . . ?
C20 C21 C22 119.59(19) . . ?
C20 C21 H21 120.2 . . ?
C22 C21 H21 120.2 . . ?
C5 C4 C3 120.8(2) . . ?
C5 C4 H4 119.6 . . ?
C3 C4 H4 119.6 . . ?
C9 C8 C7 119.4(2) . . ?
C9 C8 H8 120.3 . . ?
C7 C8 H8 120.3 . . ?
C11 C10 C9 121.8(2) . . ?
C11 C10 H10 119.1 . . ?
C9 C10 H10 119.1 . . ?
C38 C39 C40 119.8(2) . . ?
C38 C39 H39 120.1 . . ?
C40 C39 H39 120.1 . . ?
C34 C35 C36 120.0(2) . . ?
C34 C35 H35 120.0 . . ?
C36 C35 H35 120.0 . . ?
C41 C40 C39 120.5(2) . . ?
C41 C40 H40 119.8 . . ?
C39 C40 H40 119.8 . . ?
C1 C2 C3 117.5(2) . . ?
C1 C2 H2 121.2 . . ?
C3 C2 H2 121.2 . . ?
C2 C3 C4 121.4(2) . . ?
C2 C3 H3 119.3 . . ?
C4 C3 H3 119.3 . . ?

loop_
_geom_torsion_atom_site_label_1
_geom_torsion_atom_site_label_2
_geom_torsion_atom_site_label_3
_geom_torsion_atom_site_label_4
_geom_torsion
_geom_torsion_site_symmetry_1
_geom_torsion_site_symmetry_2
_geom_torsion_site_symmetry_3
_geom_torsion_site_symmetry_4
_geom_torsion_publ_flag
O1 S1 C25 C30 -12.72(19) . . . . ?
O2 S1 C25 C30 -143.14(16) . . . . ?
C22 S1 C25 C30 103.41(17) . . . . ?
O1 S1 C25 C26 165.93(15) . . . . ?
O2 S1 C25 C26 35.52(18) . . . . ?
C22 S1 C25 C26 -77.93(17) . . . . ?
O1 S1 C22 C21 33.46(19) . . . . ?
O2 S1 C22 C21 163.25(17) . . . . ?
C25 S1 C22 C21 -82.73(18) . . . . ?
O1 S1 C22 C23 -147.76(17) . . . . ?
O2 S1 C22 C23 -17.97(19) . . . . ?
C25 S1 C22 C23 96.05(18) . . . . ?
C21 C22 C23 C24 -0.1(3) . . . . ?
S1 C22 C23 C24 -178.84(16) . . . . ?
C36 S2 C37 C42 -33.52(19) . . . . ?
C36 S2 C37 C38 145.74(18) . . . . ?
C28 N2 C31 C32 -73.4(2) . . . . ?
C42 N2 C31 C32 130.9(2) . . . . ?
C28 N2 C31 C36 107.1(2) . . . . ?
C42 N2 C31 C36 -48.6(2) . . . . ?
C1 N1 C13 C18 114.8(2) . . . . ?
C12 N1 C13 C18 -67.5(3) . . . . ?
C1 N1 C13 C14 -66.1(3) . . . . ?
C12 N1 C13 C14 111.6(2) . . . . ?
C32 C31 C36 C35 3.3(3) . . . . ?
N2 C31 C36 C35 -177.15(18) . . . . ?
C32 C31 C36 S2 -177.22(16) . . . . ?
N2 C31 C36 S2 2.4(3) . . . . ?
C37 S2 C36 C35 -146.71(18) . . . . ?
C37 S2 C36 C31 33.79(18) . . . . ?
C28 C27 C26 C25 1.1(3) . . . . ?
C30 C25 C26 C27 2.1(3) . . . . ?
S1 C25 C26 C27 -176.64(16) . . . . ?
C42 N2 C28 C27 170.73(18) . . . . ?
C31 N2 C28 C27 16.5(3) . . . . ?
C42 N2 C28 C29 -9.5(3) . . . . ?
C31 N2 C28 C29 -163.75(18) . . . . ?
C26 C27 C28 N2 176.28(18) . . . . ?
C26 C27 C28 C29 -3.5(3) . . . . ?
C30 C29 C28 N2 -176.97(17) . . . . ?
C30 C29 C28 C27 2.8(3) . . . . ?
C18 C13 C14 C15 1.9(3) . . . . ?
N1 C13 C14 C15 -177.2(2) . . . . ?
C24 C19 C20 C21 0.7(3) . . . . ?
C16 C19 C20 C21 -178.5(2) . . . . ?
C22 C23 C24 C19 0.7(3) . . . . ?
C20 C19 C24 C23 -1.0(3) . . . . ?
C16 C19 C24 C23 178.2(2) . . . . ?
C38 C37 C42 C41 -4.4(3) . . . . ?
S2 C37 C42 C41 174.83(16) . . . . ?
C38 C37 C42 N2 177.52(19) . . . . ?
S2 C37 C42 N2 -3.2(3) . . . . ?
C40 C41 C42 C37 3.8(3) . . . . ?
C40 C41 C42 N2 -178.23(19) . . . . ?
C28 N2 C42 C37 -106.4(2) . . . . ?
C31 N2 C42 C37 49.0(3) . . . . ?
C28 N2 C42 C41 75.6(3) . . . . ?
C31 N2 C42 C41 -129.0(2) . . . . ?
C26 C25 C30 C29 -2.7(3) . . . . ?
S1 C25 C30 C29 175.90(15) . . . . ?
C28 C29 C30 C25 0.3(3) . . . . ?
C36 C31 C32 C33 -4.9(3) . . . . ?
N2 C31 C32 C33 175.48(19) . . . . ?
C18 C17 C16 C15 2.5(3) . . . . ?
C18 C17 C16 C19 -176.8(2) . . . . ?
C24 C19 C16 C15 144.2(2) . . . . ?
C20 C19 C16 C15 -36.5(3) . . . . ?
C24 C19 C16 C17 -36.5(3) . . . . ?
C20 C19 C16 C17 142.7(2) . . . . ?
C4 C5 C6 C1 0.1(3) . . . . ?
C4 C5 C6 C7 179.3(2) . . . . ?
C12 N1 C1 C2 179.1(2) . . . . ?
C13 N1 C1 C2 -2.9(4) . . . . ?
C12 N1 C1 C6 0.4(2) . . . . ?
C13 N1 C1 C6 178.37(19) . . . . ?
C5 C6 C1 C2 0.0(3) . . . . ?
C7 C6 C1 C2 -179.4(2) . . . . ?
C5 C6 C1 N1 178.88(19) . . . . ?
C7 C6 C1 N1 -0.5(2) . . . . ?
C31 C32 C33 C34 2.2(3) . . . . ?
C42 C37 C38 C39 1.4(3) . . . . ?
S2 C37 C38 C39 -177.82(18) . . . . ?
C5 C6 C7 C8 2.1(4) . . . . ?
C1 C6 C7 C8 -178.6(2) . . . . ?
C5 C6 C7 C12 -178.8(2) . . . . ?
C1 C6 C7 C12 0.5(2) . . . . ?
C13 C14 C15 C16 0.3(3) . . . . ?
C17 C16 C15 C14 -2.4(3) . . . . ?
C19 C16 C15 C14 176.8(2) . . . . ?
C10 C11 C12 N1 -178.4(2) . . . . ?
C10 C11 C12 C7 -0.3(3) . . . . ?
C1 N1 C12 C11 178.3(2) . . . . ?
C13 N1 C12 C11 0.3(3) . . . . ?
C1 N1 C12 C7 -0.1(2) . . . . ?
C13 N1 C12 C7 -178.08(19) . . . . ?
C8 C7 C12 C11 0.5(3) . . . . ?
C6 C7 C12 C11 -178.73(19) . . . . ?
C8 C7 C12 N1 179.01(18) . . . . ?
C6 C7 C12 N1 -0.3(2) . . . . ?
C32 C33 C34 C35 2.2(3) . . . . ?
C14 C13 C18 C17 -1.8(3) . . . . ?
N1 C13 C18 C17 177.3(2) . . . . ?
C16 C17 C18 C13 -0.4(4) . . . . ?
C19 C20 C21 C22 -0.1(3) . . . . ?
C23 C22 C21 C20 -0.2(3) . . . . ?
S1 C22 C21 C20 178.54(17) . . . . ?
C6 C5 C4 C3 0.5(3) . . . . ?
C10 C9 C8 C7 -0.1(3) . . . . ?
C12 C7 C8 C9 -0.4(3) . . . . ?
C6 C7 C8 C9 178.6(2) . . . . ?
C12 C11 C10 C9 -0.2(3) . . . . ?
C8 C9 C10 C11 0.4(3) . . . . ?
C37 C38 C39 C40 2.2(3) . . . . ?
C33 C34 C35 C36 -3.8(3) . . . . ?
C31 C36 C35 C34 1.1(3) . . . . ?
S2 C36 C35 C34 -178.40(17) . . . . ?
C42 C41 C40 C39 -0.1(3) . . . . ?
C38 C39 C40 C41 -2.9(3) . . . . ?
N1 C1 C2 C3 -179.3(2) . . . . ?
C6 C1 C2 C3 -0.7(3) . . . . ?
C1 C2 C3 C4 1.3(4) . . . . ?
C5 C4 C3 C2 -1.2(4) . . . . ?

_diffrn_measured_fraction_theta_max 0.995
_diffrn_reflns_theta_full        27.45
_diffrn_measured_fraction_theta_full 0.995
_refine_diff_density_max         0.392
_refine_diff_density_min         -0.641
_refine_diff_density_rms         0.060
